# Supplementary material for: Isotopic Tracers Unveil Distinct Fates for Nitrogen Sources during Wine Fermentation with Two Non-Saccharomyces Strains
Source: Microorganisms. 2020 Jun 16;8(6):904. doi: 10.3390/microorganisms8060904 (PMC7356982; doi:10.3390/microorganisms8060904)
Supplement: Supplementary file 1 [file microorganisms-08-00904-s001.zip]

Archive with 3 entries (3 files):
- Supplementary material 1.xlsx
- Supplementary material 2.xlsx
- Supplementary_figures.pptx
