# Supplementary material for: Isotopic Tracers Unveil Distinct Fates for Nitrogen Sources during Wine Fermentation with Two Non-Saccharomyces Strains
Source: Microorganisms. 2020 Jun 16;8(6):904. doi: 10.3390/microorganisms8060904 (PMC7356982; doi:10.3390/microorganisms8060904)
Supplement: Supplementary file 1 [file microorganisms-08-00904-s001.zip › Supplementary material 1.xlsx]

## Sheet: Dataset S1 consumption 
Raw data: residual amino acids (mM)																							Amino acids consumption during fermentation
																							Torulaspora delbrueckii
Means, standard deviations and standard errors of the mean were calculated from 10 independent experiments.
	Ala	Arg	Asp	Cys	Gln	Glu	Gly	His	Ile	Leu	Lys	Met	NH4	Phe	Pro	Ser	Thr	Trp	Tyr	Val	YAN		Mean		N1/4	N1/2	N3/4	EN		SEM		N1/4	N1/2	N3/4	EN
T0	1.1524	1.51876	0.236211	0.0763636	2.4429	0.578286	0.17248	0.149032	0.24687	0.260977	0.082274	0.148832	6.11321	0.1624	2.56507	0.528	0.262706	1.06376	0.0714696	0.268513	15.5355		Amino acids mgN.L-1 *	Ala	6.26999	10.1324	13.5339	16.1337		Amino acids mgN.L-1	Ala	0.0910078	0.0827559	0.124496	8.75756e-16
N 1/4	0.672739	0.694648	0.0480837	0.0375145	1.24985	0.176765	0.169229	0.116916	0.102453	0.0634941	0	0	2.80347	0.0788816	2.4343	0.181389	0.151734	0.396375	0.0426145	0.193304	7.17945			Arg	37.9215	52.2443	62.1128	63.7879			Arg	1.14385	0.993997	0.484926	2.62727e-15
	0.697359	0.614286	0.0439792	0.0379233	1.29134	0.176131	0.176985	0.127682	0.0994324	0.0657444	0	0	2.92758	0.0791932	2.32648	0.186782	0.162735	0.405326	0.0439951	0.19748	7.33396			Asp	2.5564	3.30695	3.30695	3.30695			Asp	0.0238506	0	0	0
	0.720142	0.50294	0.0558887	0.042902	1.26899	0.208031	0.175502	0.124208	0.113032	0.0745093	0	0.00749105	3.19755	0.0845631	2.40355	0.196662	0.158919	0.409798	0.0458195	0.18991	7.57686			Cys	0.73262	1.06909	1.06909	1.06909			Cys	0.118623	8.36087e-17	5.91203e-17	5.47347e-17
	0.679779	0.415776	0.0522784	0.0397898	1.18958	0.150571	0.162875	0.116609	0.0992119	0.0662295	0	0.00553876	2.98307	0.0789357	2.2376	0.182553	0.158661	0.394199	0.0436831	0.179137	6.99849			Gln	33.5186	55.6769	65.7681	68.4013			Gln	0.412346	0.376215	0.184283	3.50302e-15
	0.707518	0.741606	0.0543886	0.0426295	1.22872	0.213669	0.170975	0.121554	0.111324	0.069351	0	0.00749738	3.22143	0.0830963	2.45466	0.188852	0.165618	0.403916	0.0462386	0.183684	7.76207			Glu	5.45346	6.25919	7.09487	8.096			Glu	0.0793537	0.0586983	0.0685267	0
	0.695355	0.675411	0.0470909	0.0395773	1.17242	0.192022	0.17405	0.122749	0.101165	0.0619586	0	0.00362372	3.12794	0.0792421	2.53086	0.180921	0.140918	0.426236	0.0452366	0.181287	7.4672			Gly	n.d.	n.d.	0.171372	2.30301			Gly	n.d.	n.d.	0.0284976	0.0258512
	0.709032	0.570233	0.0569506	0	1.24715	0.164211	0.176555	0.128206	0.10481	0.0732446	0	0.00659151	3.00368	0.0827727	2.27466	0.191566	0.170779	0.416287	0.0456947	0.174134	7.3219			His	0.375813	0.48644	0.778268	2.08645			His	0.0147111	0.0425299	0.0323169	1.09469e-16
	0.753495	0.717939	0.0639599	0	1.34183	0.208563	0.172595	0.123424	0.116814	0.0834613	0	0.00974748	3.43292	0.0894754	2.40566	0.209617	0.18564	0.425811	0.0486911	0.200396	8.18438			Ile	1.96702	3.15212	3.45618	3.45618			Ile	0.0230256	0.0233461	0	0
	0.726177	0.57696	0.0619583	0	1.29054	0.205423	0.164541	0.120028	0.110454	0.0736335	0	0.00638642	3.06719	0.0865626	2.24888	0.200161	0.179532	0.416892	0.0470832	0.187669	7.52119			Leu	2.68297	3.4747	3.64612	3.65368			Leu	0.0258275	0.0103461	0.00436645	0
	0.683882	0.648848	0.0515236	0	1.17771	0.192145	0.16745	0.120509	0.10499	0.0617408	0	0.0055899	2.87392	0.0788565	2.34276	0.177624	0.143386	0.395382	0.0446502	0.178295	7.1065			Lys	2.30367	2.30367	2.30367	2.30367			Lys	0	0	0	0
N 1/2	0.431498	0.341004	0	0	0.475882	0.110079	0.181076	0.111034	0.0256031	0.0118171	0	0	1.52606	0.0329479	2.45198	0.0638635	0.0327188	0.336767	0.0289128	0.125116	3.83438			Met	2.0102	2.06662	2.07321	2.08365			Met	0.0119212	0.00606442	0.00459263	0
	0.435462	0.30168	0	0	0.482495	0.125643	0.180015	0.121326	0.0233057	0.011456	0	0	1.5384	0.0338866	2.30993	0.0657139	0.0397613	0.334845	0.0302182	0.130017	3.85423			NH4	42.6906	61.7493	80.509	85.5849			NH4	0.700697	0.528077	1.23938	3.50302e-15
	0.437494	0.143685	0	0	0.478267	0.136009	0.176332	0.122731	0.0271664	0.013038	0	0	1.73509	0.0352143	2.50216	0.0688107	0.0381522	0.328738	0.030983	0.119113	3.89082			Phe	1.12339	1.78588	2.12652	2.27008			Phe	0.014182	0.0128315	0.0115142	0.00297424
	0.433514	0.0976747	0	0	0.462096	0.109917	0.1755	0.121985	0.0185329	0.0121094	0	0	1.69473	0.0329182	2.22769	0.0493661	0.0338215	0.321001	0.0304965	0.11739	3.71106			Pro	0	0	0	0			Pro	n.d.	n.d.	n.d.	n.d.
	0.439529	0.372245	0	0	0.468212	0.12972	0.178004	0.11329	0.0227603	0.0133883	0	0.00388957	1.90527	0.0378195	2.45086	0.0666561	0.0383229	0.336002	0.0321265	0.116551	4.27378			Ser	4.73742	6.58319	7.2721	7.392			Ser	0.0376294	0.0406048	0.0155264	4.37878e-16
	0.392635	0.284959	0	0	0.375986	0.118293	0.176721	0.121523	0.0197486	0.00847618	0	0.00221994	1.66818	0.0289474	2.39131	0.0396329	0.0255518	0.328066	0.0274327	0.118848	3.73722			Thr	1.41279	3.16571	3.63345	3.67788			Thr	0.0539835	0.0224749	0.0125148	2.18939e-16
	0.429958	0.275548	0	0	0.449261	0.131599	0.1751	0.122059	0.0145189	0.0144595	0	0.00285187	1.79256	0.0366432	2.29166	0.0516365	0.0384266	0.330264	0.0314308	0.117435	4.01376			Trp	9.16639	10.2852	11.2838	14.8927			Trp	0.0449516	0.0310004	0.0422886	8.75756e-16
	0.464348	0.35668	0	0	0.536641	0.149639	0.169328	0.120735	0.0324177	0.0187481	0	0	1.9193	0.0404601	2.34742	0.0697487	0.0466395	0.326997	0.0332667	0.144292	4.42924			Tyr	0.365386	0.572769	0.777745	0.962646			Tyr	0.00658683	0.00647937	0.00946941	0.00768826
	0.432773	0.275708	0	0	0.449003	0.149177	0.173164	0.0948014	0.0224258	0.0141177	0	0.00320059	1.69366	0.0378545	2.27235	0.0578659	0.0417044	0.33755	0.0316905	0.116222	3.93092			Val	1.14777	2.06479	3.02727	3.75918			Val	0.0325837	0.0387245	0.0457611	2.18939e-16
	0.389435	0.29928	0	0	0.366601	0.151932	0.16375	0.0933808	0.0107105	0.0102315	0	0	1.55216	0.031678	2.33665	0.0444241	0.0307417	0.310813	0.0290176	0.105293	3.58944			Nass	156.436	226.379	273.944	295.221			Nass	2.83513	2.27414	2.30846	0.0365136
N3/4	0.179755	0	0	0	0.0874128	0.0769074	0.166803	0.0970417	0	0	0	0	0.112064	0.0094841	2.54469	0.00899251	0	0.265997	0.0147715	0.0514279	1.07066
	0.181783	0.0724645	0	0	0.0911362	0.0759909	0.156095	0.0897094	0	0	0	0	0.18711	0.00946885	2.38898	0.00850392	0	0.259651	0.014937	0.0511049	1.19795		*Calculated by multiplying the millimolar concentration of a proteinogenic amino acid by the number of nitrogen atoms that are provided through the catabolism of this molecule and by the molar mass of nitrogen (14).
	0.187651	0	0	0	0.0973945	0.0805683	0.162619	0.0900136	0	0	0	0	0.303765	0.0101278	2.47089	0.00786575	0	0.256039	0.0161665	0.0524298	1.26464
	0.15907	0	0	0	0.0806981	0.0438969	0.149691	0.0880205	0	0	0	0	0	0.006313	2.30887	0.00714904	0	0.241355	0.0135773	0.0437544	0.833526
	0.222578	0.0896767	0	0	0.121216	0.0890502	0.166137	0.0943224	0	0	0	0.00303784	0.817307	0.0143399	2.44618	0.0131116	0.00601788	0.25905	0.0189329	0.0590116	1.97379
	0.158849	0.0180539	0	0	0.0736147	0.0422694	0.155051	0.0998765	0	0	0	0.00195958	0.156824	0.00867351	2.45059	0.00728887	0.00283758	0.25	0.0136841	0.0413556	1.03034
	0.181127	0.040891	0	0	0.089316	0.0728642	0.157172	0.101555	0	0.00215629	0	0	0.608353	0.0125679	2.36126	0.00874765	0.00444453	0.267291	0.0172236	0.0503328	1.61404
	0.255338	0.1173	0	0	0.148292	0.0973238	0.173912	0.108603	0	0.00324397	0	0	0.896687	0.0155633	2.37634	0.0160609	0.00976512	0.273668	0.0200882	0.0820371	2.21788		Mean		N1/4	N1/2	N3/4	EN		SEM		N1/4	N1/2	N3/4	EN
	0.192094	0.060431	0	0	0.0901848	0.0797516	0.163429	0.0786377	0	0	0	0.00246017	0.543525	0.0119402	2.29751	0	0.00582412	0.265438	0.0175884	0.0537332	1.56504		Amino acids mg.L-1	Ala	39.8592	64.4129	86.0371	102.564		Amino acids mg.L-1	Ala	0.57855	0.526091	0.791441	5.5673e-15
	0.138711	0	0	0	0.0611748	0.0564676	0.151483	0.0866366	0	0	0	0	0	0.00657641	2.38195	0.00792458	0.0028486	0.239283	0.0121948	0.0376057	0.800907			Arg	157.104	216.441	257.325	264.264			Arg	4.7388	4.11799	2.00898	1.08844e-14
EN	0	0	0	0	0	0	0	0	0	0	0	0	0	0	0.631558	0	0	0	0.00407517	0	0.00407517			Asp	24.2858	31.416	31.416	31.416			Asp	0.226581	0	0	0
	0	0	0	0	0	0	0	0	0	0	0	0	0	0	1.08887	0	0	0	0	0	0			Cys	6.33193	9.24	9.24	9.24			Cys	1.02524	7.22618e-16	5.10968e-16	4.73064e-16
	0	0	0	0	0	0	0	0	0	0	0	0	0	0	0.611287	0	0	0	0	0	0			Gln	174.775	290.315	342.934	356.664			Gln	2.15009	1.96169	0.960904	1.82658e-14
	0	0	0	0	0	0	0	0	0	0	0	0	0	0	0.446108	0	0	0	0.00496811	0	0.00496811			Glu	57.2613	65.7215	74.4962	85.008			Glu	0.833214	0.616332	0.719531	0
	0	0	0	0	0	0	0.0140463	0	0	0	0	0	0	0	0.953684	0	0	0	0.00497808	0	0.0190244			Gly	n.d.	n.d.	0.918063	12.3375			Gly	n.d.	n.d.	0.152666	0.138488
	0	0	0	0	0	0	0.0128776	0	0	0	0	0	0	0.00251369	0.64033	0	0	0	0.00345477	0	0.018846			His	4.16079	5.38558	8.61654	23.1			His	0.162873	0.470867	0.357794	1.21198e-15
	0	0	0	0	0	0	0.0119581	0	0	0	0	0	0	0	0.713747	0	0	0	0.0018997	0	0.0138578			Ile	18.4057	29.4948	32.34	32.34			Ile	0.215454	0.218453	0	0
	0	0	0	0	0	0	0.0147716	0	0	0	0	0	0	0	0.960533	0	0	0	0.00378081	0	0.0185524			Leu	25.1049	32.5133	34.1173	34.188			Leu	0.241671	0.0968098	0.0408575	0
	0	0	0	0	0	0	0.013478	0	0	0	0	0	0	0	0.7539	0	0	0	0.00393545	0	0.0174134			Lys	12.012	12.012	12.012	12.012			Lys	0	0	0	0
	0	0	0	0	0	0	0.0126621	0	0	0	0	0	0	0	0.606675	0	0	0	0	0	0.0126621			Met	21.3943	21.9948	22.0649	22.176			Met	0.126876	0.0645427	0.0488787	0
																								NH4	42.6906	61.7493	80.509	85.5849			NH4	0.700697	0.528077	1.23938	3.50302e-15
	Initial concentrations																							Phe	13.2399	21.0479	25.0626	26.7545			Phe	0.167145	0.151228	0.135703	0.0350535
	1.1524	1.51876	0.236211	0.0763636	2.4429	0.578286	0.17248	0.149032	0.24687	0.260977	0.082274	0.148832	6.11321	0.1624	2.56507	0.528	0.262706	1.06376	0.0714696	0.268513	15.5355			Pro	22.8997	23.7898	18.6695	209.806			Pro	n.d.	n.d.	n.d.	n.d.
																								Ser	35.5307	49.374	54.5407	55.44			Ser	0.282221	0.304536	0.116448	3.28408e-15
Consumed amino acids (mmol/L)																								Thr	12.0087	26.9085	30.8843	31.262			Thr	0.458859	0.191036	0.106376	1.86098e-15
																								Trp	133.567	149.871	164.421	217.008			Trp	0.655008	0.45172	0.616205	1.2761e-14
	Ala	Arg	Asp	Cys	Gln	Glu	Gly	His	Ile	Leu	Lys	Met	NH4	Phe	Pro	Ser	Thr	Trp	Tyr	Val	Nass			Tyr	4.72391	7.40509	10.0551	12.4456			Tyr	0.0851583	0.083769	0.122426	0.0993982
N 1/4	0.479666	0.82411	0.188127	0.0388491	1.19306	0.401521	0.0032506	0.0321161	0.144418	0.197483	0.082274	0.148832	3.30974	0.0835184	0.13077	0.346611	0.110972	0.66739	0.0288551	0.0752085	8.356			Val	9.59204	17.2558	25.2993	31.416			Val	0.272307	0.323626	0.382432	1.8297e-15
	0.455045	0.904473	0.192231	0.0384403	1.15157	0.402154	-0.00450538	0.0213504	0.147438	0.195233	0.082274	0.148832	3.18562	0.0832068	0.238585	0.341218	0.0999706	0.658439	0.0274745	0.0710324	8.2015
	0.432262	1.01582	0.180322	0.0334616	1.17391	0.370255	-0.00302236	0.0248241	0.133838	0.186468	0.082274	0.141341	2.91566	0.0778369	0.161517	0.331338	0.103787	0.653966	0.0256501	0.0786031	7.95859
	0.472626	1.10298	0.183932	0.0365739	1.25332	0.427714	0.00960471	0.0324232	0.147658	0.194748	0.082274	0.143293	3.13013	0.0834643	0.327466	0.345447	0.104045	0.669566	0.0277865	0.089376	8.53697
	0.444886	0.777153	0.181822	0.0337341	1.21419	0.364617	0.00150475	0.027478	0.135546	0.191626	0.082274	0.141335	2.89177	0.0793037	0.110405	0.339148	0.0970882	0.659849	0.0252311	0.0848293	7.77339
	0.45705	0.843348	0.18912	0.0367863	1.27048	0.386264	-0.0015703	0.0262835	0.145705	0.199019	0.082274	0.145208	2.98527	0.0831579	0.0342097	0.347079	0.121787	0.637529	0.026233	0.0872258	8.06825		Mean		N1/4	N1/2	N3/4	EN		SEM		N1/4	N1/2	N3/4	EN
	0.443372	0.948526	0.17926	0.0763636	1.19575	0.414074	-0.00407526	0.0208263	0.14206	0.187732	0.082274	0.142241	3.10953	0.0796273	0.290414	0.336434	0.091927	0.647477	0.0257749	0.0943786	8.21355		Amino acids mmol.L-1	Ala	0.447857	0.72374	0.966709	1.1524		Amino acids mmol.L-1	Ala	0.00650056	0.00591113	0.00889259	6.2554e-17
	0.398909	0.80082	0.172251	0.0763636	1.10107	0.369723	-0.000114822	0.0256087	0.130056	0.177516	0.082274	0.139085	2.68029	0.0729246	0.159409	0.318383	0.0770658	0.637954	0.0227785	0.0681166	7.35107			Arg	0.902894	1.24391	1.47888	1.51876			Arg	0.0272345	0.0236666	0.0115459	6.2554e-17
	0.426227	0.941799	0.174252	0.0763636	1.15236	0.372863	0.00793932	0.0290045	0.136417	0.187344	0.082274	0.142446	3.04602	0.0758374	0.316187	0.327839	0.0831744	0.646872	0.0243864	0.080844	8.01426			Asp	0.1826	0.236211	0.236211	0.236211			Asp	0.00170362	0	0	0
	0.468523	0.869911	0.184687	0.0763636	1.26519	0.38614	0.00502968	0.0285232	0.14188	0.199236	0.082274	0.143242	3.23929	0.0835435	0.222312	0.350376	0.11932	0.668382	0.0268195	0.0902183	8.42896			Cys	0.05233	0.0763636	0.0763636	0.0763636			Cys	0.00847306	5.97205e-18	4.22288e-18	3.90962e-18
N 1/2	0.720907	1.17775	0.236211	0.0763636	1.96702	0.468207	-0.00859591	0.0379986	0.221267	0.24916	0.082274	0.148832	4.58715	0.129452	0.11309	0.464136	0.229987	0.726997	0.0425569	0.143397	11.7011			Gln	1.19709	1.98846	2.34886	2.4429			Gln	0.0147266	0.0134363	0.00658154	1.25108e-16
	0.716943	1.21708	0.236211	0.0763636	1.96041	0.452643	-0.00753456	0.0277058	0.223565	0.249521	0.082274	0.148832	4.57481	0.128513	0.255137	0.462286	0.222945	0.728919	0.0412514	0.138496	11.6812			Glu	0.389533	0.447085	0.506777	0.578286			Glu	0.00566812	0.00419273	0.00489477	0
	0.714911	1.37507	0.236211	0.0763636	1.96464	0.442277	-0.00385218	0.0263014	0.219704	0.247939	0.082274	0.148832	4.37812	0.127186	0.0629088	0.459189	0.224554	0.735026	0.0404866	0.1494	11.6446			Gly	0.00140409	-0.00241894	0.0122408	0.164501			Gly	0.00132802	0.00137461	0.00203554	0.00184651
	0.718891	1.42108	0.236211	0.0763636	1.98081	0.468369	-0.00302024	0.0270475	0.228337	0.248868	0.082274	0.148832	4.41847	0.129482	0.337377	0.478634	0.228884	0.742764	0.0409731	0.151123	11.8244			His	0.0268438	0.0347457	0.0555906	0.149032			His	0.00105079	0.00303785	0.00230835	7.81925e-18
	0.712876	1.14651	0.236211	0.0763636	1.97469	0.448566	-0.00552442	0.0357422	0.22411	0.247589	0.082274	0.144943	4.20794	0.124581	0.114209	0.461344	0.224383	0.727763	0.0393431	0.151962	11.2617			Ile	0.140502	0.225151	0.24687	0.24687			Ile	0.00164469	0.00166758	0	0
	0.759769	1.2338	0.236211	0.0763636	2.06692	0.459993	-0.00424075	0.0275092	0.227122	0.252501	0.082274	0.146612	4.44502	0.133453	0.173757	0.488367	0.237154	0.735699	0.0440369	0.149665	11.7982			Leu	0.19164	0.248193	0.260437	0.260977			Leu	0.00184482	0.000739006	0.000311889	0
	0.722446	1.24321	0.236211	0.0763636	1.99364	0.446686	-0.00261979	0.026973	0.232351	0.246518	0.082274	0.14598	4.32064	0.125757	0.273413	0.476363	0.224279	0.733501	0.0400388	0.151078	11.5217			Lys	0.082274	0.082274	0.082274	0.082274			Lys	0	0	0	0
	0.688057	1.16208	0.236211	0.0763636	1.90626	0.428647	0.00315243	0.0282968	0.214453	0.242229	0.082274	0.148832	4.19391	0.12194	0.217647	0.458251	0.216066	0.736767	0.0382029	0.124221	11.1062			Met	0.143586	0.147616	0.148086	0.148832			Met	0.000851516	0.000433173	0.000328045	0
	0.719631	1.24305	0.236211	0.0763636	1.9939	0.429109	-0.00068351	0.0542309	0.224444	0.246859	0.082274	0.145632	4.41954	0.124546	0.292721	0.470134	0.221001	0.726215	0.0397791	0.152291	11.6045			NH4	3.04933	4.41067	5.75064	6.11321			NH4	0.0500498	0.0377198	0.0885269	2.50216e-16
	0.762969	1.21948	0.236211	0.0763636	2.0763	0.426354	0.0087295	0.0556514	0.23616	0.250746	0.082274	0.148832	4.56105	0.130722	0.228418	0.483576	0.231964	0.752951	0.0424521	0.163219	11.946			Phe	0.0802421	0.127563	0.151894	0.162149			Phe	0.001013	0.000916534	0.000822442	0.000212445
N3/4	0.972649	1.51876	0.236211	0.0763636	2.35549	0.501378	0.0056772	0.0519906	0.24687	0.260977	0.082274	0.148832	6.00114	0.152916	0.0203757	0.519007	0.262706	0.797767	0.0566981	0.217085	14.4648			Pro	0.199127	0.206868	0.162343	1.8244			Pro	0.0257176	0.0237284	0.0202947	0.0533997
	0.970622	1.44629	0.236211	0.0763636	2.35177	0.502295	0.0163852	0.0593229	0.24687	0.260977	0.082274	0.148832	5.9261	0.152931	0.176093	0.519496	0.262706	0.804114	0.0565326	0.217408	14.3375			Ser	0.338387	0.470228	0.519436	0.528			Ser	0.00268782	0.00290034	0.00110903	3.1277e-17
	0.964753	1.51876	0.236211	0.0763636	2.34551	0.497717	0.00986067	0.0590187	0.24687	0.260977	0.082274	0.148832	5.80944	0.152272	0.0941797	0.520134	0.262706	0.807725	0.0553031	0.216083	14.2708			Thr	0.100914	0.226122	0.259532	0.262706			Thr	0.00385596	0.00160535	0.000893913	1.56385e-17
	0.993334	1.51876	0.236211	0.0763636	2.36221	0.534389	0.0227885	0.0610118	0.24687	0.260977	0.082274	0.148832	6.11321	0.156087	0.256197	0.520851	0.262706	0.822409	0.0578923	0.224758	14.7019			Trp	0.654742	0.73466	0.805987	1.06376			Trp	0.00321083	0.00221431	0.00302061	6.2554e-17
	0.929826	1.42908	0.236211	0.0763636	2.32169	0.489236	0.0063429	0.0547098	0.24687	0.260977	0.082274	0.145794	5.2959	0.14806	0.118892	0.514888	0.256688	0.804715	0.0525367	0.209501	13.5617			Tyr	0.026099	0.0409121	0.0555532	0.0687604			Tyr	0.000470488	0.000462812	0.000676386	0.000549161
	0.993556	1.5007	0.236211	0.0763636	2.36929	0.536016	0.0174291	0.0491557	0.24687	0.260977	0.082274	0.146873	5.95638	0.153726	0.114477	0.520711	0.259868	0.813765	0.0577855	0.227157	14.5051			Val	0.0819833	0.147485	0.216234	0.268513			Val	0.00232741	0.00276604	0.00326865	1.56385e-17
	0.971278	1.47787	0.236211	0.0763636	2.35359	0.505421	0.0153082	0.0474769	0.24687	0.258821	0.082274	0.148832	5.50485	0.149832	0.203812	0.519252	0.258261	0.796473	0.0542461	0.21818	13.9214			Nass	8.09025	11.609	14.1786	15.5245			Nass	0.0927044	0.0685345	0.127138	0.00211073
	0.897066	1.40146	0.236211	0.0763636	2.29461	0.480962	-0.00143177	0.040429	0.24687	0.257733	0.082274	0.148832	5.21652	0.146837	0.188729	0.511939	0.252941	0.790097	0.0513814	0.186476	13.3176
	0.96031	1.45833	0.236211	0.0763636	2.35272	0.498534	0.00905129	0.0703946	0.24687	0.260977	0.082274	0.146372	5.56968	0.15046	0.267563	0.528	0.256882	0.798327	0.0538812	0.21478	13.9704
	1.01369	1.51876	0.236211	0.0763636	2.38173	0.521818	0.0209971	0.0623957	0.24687	0.260977	0.082274	0.148832	6.11321	0.155824	0.183115	0.520075	0.259857	0.824481	0.0592748	0.230907	14.7345
EN	1.1524	1.51876	0.236211	0.0763636	2.4429	0.578286	0.17248	0.149032	0.24687	0.260977	0.082274	0.148832	6.11321	0.1624	1.93351	0.528	0.262706	1.06376	0.0673944	0.268513	15.5314
	1.1524	1.51876	0.236211	0.0763636	2.4429	0.578286	0.17248	0.149032	0.24687	0.260977	0.082274	0.148832	6.11321	0.1624	1.4762	0.528	0.262706	1.06376	0.0714696	0.268513	15.5355
	1.1524	1.51876	0.236211	0.0763636	2.4429	0.578286	0.17248	0.149032	0.24687	0.260977	0.082274	0.148832	6.11321	0.1624	1.95378	0.528	0.262706	1.06376	0.0714696	0.268513	15.5355
	1.1524	1.51876	0.236211	0.0763636	2.4429	0.578286	0.17248	0.149032	0.24687	0.260977	0.082274	0.148832	6.11321	0.1624	2.11896	0.528	0.262706	1.06376	0.0665015	0.268513	15.5305
	1.1524	1.51876	0.236211	0.0763636	2.4429	0.578286	0.158434	0.149032	0.24687	0.260977	0.082274	0.148832	6.11321	0.1624	1.61139	0.528	0.262706	1.06376	0.0664915	0.268513	15.5164
	1.1524	1.51876	0.236211	0.0763636	2.4429	0.578286	0.159602	0.149032	0.24687	0.260977	0.082274	0.148832	6.11321	0.159886	1.92474	0.528	0.262706	1.06376	0.0680148	0.268513	15.5166
	1.1524	1.51876	0.236211	0.0763636	2.4429	0.578286	0.160522	0.149032	0.24687	0.260977	0.082274	0.148832	6.11321	0.1624	1.85132	0.528	0.262706	1.06376	0.0695699	0.268513	15.5216
	1.1524	1.51876	0.236211	0.0763636	2.4429	0.578286	0.157708	0.149032	0.24687	0.260977	0.082274	0.148832	6.11321	0.1624	1.60454	0.528	0.262706	1.06376	0.0676888	0.268513	15.5169
	1.1524	1.51876	0.236211	0.0763636	2.4429	0.578286	0.159002	0.149032	0.24687	0.260977	0.082274	0.148832	6.11321	0.1624	1.81117	0.528	0.262706	1.06376	0.0675342	0.268513	15.518
	1.1524	1.51876	0.236211	0.0763636	2.4429	0.578286	0.159818	0.149032	0.24687	0.260977	0.082274	0.148832	6.11321	0.1624	1.95839	0.528	0.262706	1.06376	0.0714696	0.268513	15.5228
	Means from 10 replicates
	Ala	Arg	Asp	Cys	Gln	Glu	Gly	His	Ile	Leu	Lys	Met	NH4	Phe	Pro	Ser	Thr	Trp	Tyr	Val	Nass
N1/4	0.447857	0.902894	0.1826	0.05233	1.19709	0.389533	0.00140409	0.0268438	0.140502	0.19164	0.082274	0.143586	3.04933	0.0802421	0.199127	0.338387	0.100914	0.654742	0.026099	0.0819833	8.09025
N1/2	0.72374	1.24391	0.236211	0.0763636	1.98846	0.447085	-0.00241894	0.0347457	0.225151	0.248193	0.082274	0.147616	4.41067	0.127563	0.206868	0.470228	0.226122	0.73466	0.0409121	0.147485	11.609
N3/4	0.966709	1.47888	0.236211	0.0763636	2.34886	0.506777	0.0122408	0.0555906	0.24687	0.260437	0.082274	0.148086	5.75064	0.151894	0.162343	0.519436	0.259532	0.805987	0.0555532	0.216234	14.1786
EN	1.1524	1.51876	0.236211	0.0763636	2.4429	0.578286	0.164501	0.149032	0.24687	0.260977	0.082274	0.148832	6.11321	0.162149	1.8244	0.528	0.262706	1.06376	0.0687604	0.268513	15.5245
	Standard deviations
	Ala	Arg	Asp	Cys	Gln	Glu	Gly	His	Ile	Leu	Lys	Met	NH4	Phe	Pro	Ser	Thr	Trp	Tyr	Val	Nass
N1/4	0.0243229	0.101902	0.00637435	0.0207547	0.055102	0.0212082	0.00496898	0.00393171	0.00615385	0.00690268	0	0.00318608	0.187269	0.0037903	0.0962264	0.0100569	0.0144277	0.0120138	0.0017604	0.00870837	0.346868
N1/2	0.0221174	0.0885523	0	1.46285e-17	0.0502739	0.0156878	0.00514332	0.0113666	0.00623952	0.00276511	0	0.00162078	0.141134	0.00342936	0.0887836	0.0108521	0.00600666	0.0082852	0.00173168	0.0103496	0.256433
N3/4	0.033273	0.0432007	0	1.46285e-17	0.0246259	0.0183145	0.00761631	0.00863706	0	0.00116698	0	0.00122743	0.331237	0.0030773	0.0759358	0.0041496	0.00334471	0.0113021	0.00253081	0.0122302	0.475709
EN	2.34056e-16	2.34056e-16	0	1.46285e-17	4.68111e-16	0	0.00690901	2.92569e-17	0	0	0	0	9.36222e-16	0.000794898	0.199803	1.17028e-16	5.85139e-17	2.34056e-16	0.00205477	5.85139e-17	0.00789763
	Standard errors of the mean
	Ala	Arg	Asp	Cys	Gln	Glu	Gly	His	Ile	Leu	Lys	Met	NH4	Phe	Pro	Ser	Thr	Trp	Tyr	Val	Nass
N1/4	0.00650056	0.0272345	0.00170362	0.00847306	0.0147266	0.00566812	0.00132802	0.00105079	0.00164469	0.00184482	0	0.000851516	0.0500498	0.001013	0.0257176	0.00268782	0.00385596	0.00321083	0.000470488	0.00232741	0.0927044
N1/2	0.00591113	0.0236666	0	5.97205e-18	0.0134363	0.00419273	0.00137461	0.00303785	0.00166758	0.000739006	0	0.000433173	0.0377198	0.000916534	0.0237284	0.00290034	0.00160535	0.00221431	0.000462812	0.00276604	0.0685345
N3/4	0.00889259	0.0115459	0	4.22288e-18	0.00658154	0.00489477	0.00203554	0.00230835	0	0.000311889	0	0.000328045	0.0885269	0.000822442	0.0202947	0.00110903	0.000893913	0.00302061	0.000676386	0.00326865	0.127138
EN	6.2554e-17	6.2554e-17	0	3.90962e-18	1.25108e-16	0	0.00184651	7.81925e-18	0	0	0	0	2.50216e-16	0.000212445	0.0533997	3.1277e-17	1.56385e-17	6.2554e-17	0.000549161	1.56385e-17	0.00211073
	Molecular weight
	Ala	Arg	Asp	Cys	Gln	Glu	Gly	His	Ile	Leu	Lys	Met	NH4	Phe	Pro	Ser	Trp	Thr	Tyr	Val
	89	174	133	121	146	147	75	155	131	131	146	149	14	165	115	105	119	204	181	117
	Nitrogen atoms provided per mol of consumed amino acid
	Ala	Arg	Asp	Cys	Gln	Glu	Gly	His	Ile	Leu	Lys	Met	NH4	Phe	Pro	Ser	Trp	Thr	Tyr	Val
	1	3	1	1	2	1	1	1	1	1	2	1	1	1	0	1	1	1	1	1

## Sheet: Dataset S2 % aa in proteins 
Raw data : amino acids in biomass hydrolysate (mM)																								Raw data : biomass production (g.L-1) and proteins content (g proteins/g DW)
Means, standard deviations and standard errors of the mean were calculated from 3 independent experiments.
nmol.mL-1	Ala	Arg	Asp	Asn	Cys	Glu	Gln	Gly	His	Ile	Leu	Lys	Met	Phe	Pro	Ser	Trp	Thr	Tyr	Val		Total	(mg.L-1)		Dry weight	Proteins
	335.83	173.01	249.295	80.3245	55.65	394.489	137.891	295.1	75.99	159.01	260.24	263.05	24.66	118.51	130.07	217.07	188.986	188.96	57.26	236.61		475.909		N 1/4	1.6933	0.412095
	351.23	180.95	255.316	82.2643	59.67	401.699	140.411	310.2	81.49	164.43	269.2	271.68	27.15	121.74	135.28	221.04	194.137	193.5	66.22	242.17		492.492			1.6376	0.43363
	355.83	179.58	259.657	83.6631	57.93	412.266	144.104	309.56	79.34	163.94	270.18	273.52	30.88	122.6	137	227.35	195.509	198.08	64.05	286.48		502.706		N 1/2	2.8193	0.320957
	Means																								2.6432	0.372419
	Ala	Arg	Asp	Asn	Cys	Glu	Gln	Gly	His	Ile	Leu	Lys	Met	Phe	Pro	Ser	Trp	Thr	Tyr	Val				N3/4	3.494	0.352036
	347.63	177.847	254.756	82.084	57.75	402.818	140.802	304.953	78.94	162.46	266.54	269.417	27.5633	120.95	134.117	221.82	192.877	193.513	62.51	255.087					3.4675	0.295304
	Standard deviations																							EN	4.0268	0.342396
	Ala	Arg	Asp	Asn	Cys	Glu	Gln	Gly	His	Ile	Leu	Lys	Met	Phe	Pro	Ser	Trp	Thr	Tyr	Val					4.0862	0.354645
	10.4747	4.24432	5.20336	1.67655	2.01604	8.94086	3.12521	8.53923	2.77173	2.99782	5.47792	5.58992	3.13053	2.15641	3.60849	5.1842	3.4388	4.56001	4.6743	27.3292				Means from 8 replicates
	Standard errors of the mean																								Dry weight	Proteins
	Ala	Arg	Asp	Asn	Cys	Glu	Gln	Gly	His	Ile	Leu	Lys	Met	Phe	Pro	Ser	Trp	Thr	Tyr	Val				N1/4	1.66545	0.422862
	3.70338	1.50059	1.83967	0.592751	0.712776	3.16107	1.10493	3.01908	0.979955	1.05989	1.93674	1.97634	1.10681	0.762406	1.2758	1.83289	1.2158	1.61221	1.65262	9.66233				N1/2	2.73125	0.346688
	Molecular weight																							N3/4	3.48075	0.32367
	Ala	Arg	Asp	Asn	Cys	Glu	Gln	Gly	His	Ile	Leu	Lys	Met	Phe	Pro	Ser	Trp	Thr	Tyr	Val				EN	4.0565	0.348521
	89	174	133	132	121	147	146	75	155	131	131	146	149	165	115	105	119	204	181	117				Standard deviations
																									Dry weight	Proteins
Raw data : % amino acids in proteins																								N1/4	0.0393858	0.0152276
																								N1/2	0.124522	0.0363891
The mass percentage of each amino acid in proteins was calculated dividing its amount in mg.L-1 in the hydrolysate by the total amount of amino acids (sum in mg.L-1 ) . Means, standard deviations and standard errors of the mean were calculated from 3 independent experiments.																								N3/4	0.0187383	0.0401155
																								EN	0.0420021	0.00866137
																								Standard errors of the mean
	Ala	Arg	Asp	Asn	Cys	Glu	Gln	Gly	His	Ile	Leu	Lys	Met	Phe	Pro	Ser	Trp	Thr	Tyr	Val					Dry weight	Proteins
	0.0628038	0.0632553	0.0696694	0.0222791	0.014149	0.121851	0.0423023	0.0465057	0.0247494	0.0437695	0.0716344	0.0806988	0.00772068	0.041088	0.0314305	0.0478923	0.0472556	0.0809984	0.0217774	0.0581695				N1/4	0.013925	0.00538377
	0.063472	0.0639306	0.0689493	0.0220489	0.0146603	0.1199	0.041625	0.0472393	0.025647	0.0437374	0.0716056	0.0805399	0.00821404	0.0407866	0.0315887	0.047126	0.046909	0.0801515	0.0243371	0.0575317				N1/2	0.044025	0.0128655
	0.0629968	0.0621575	0.068697	0.0219682	0.0139436	0.120554	0.041852	0.0461841	0.024463	0.0427211	0.0704062	0.079438	0.00915271	0.0402402	0.0313404	0.0474865	0.0462806	0.0803817	0.0230613	0.0666755				N3/4	0.006625	0.014183
	Means from 3 replicates																							EN	0.01485	0.00306226
	Ala	Arg	Asp	Asn	Cys	Glu	Gln	Gly	His	Ile	Leu	Lys	Met	Phe	Pro	Ser	Trp	Thr	Tyr	Val
	0.0630909	0.0631144	0.0691052	0.0220987	0.014251	0.120768	0.0419264	0.0466431	0.0249531	0.0434093	0.0712154	0.0802256	0.00836248	0.040705	0.0314532	0.0475016	0.0468151	0.0805105	0.0230586	0.0607922
	Standard deviations
	Ala	Arg	Asp	Asn	Cys	Glu	Gln	Gly	His	Ile	Leu	Lys	Met	Phe	Pro	Ser	Trp	Thr	Tyr	Val
	0.000343911	0.000894896	0.000504621	0.000161369	0.00036905	0.000993003	0.000344735	0.000540863	0.000617735	0.00059626	0.00070096	0.000686711	0.000727463	0.000429748	0.000125713	0.000383333	0.000494256	0.000437872	0.00127984	0.00510505
	Standard errors of the mean
	Ala	Arg	Asp	Asn	Cys	Glu	Gln	Gly	His	Ile	Leu	Lys	Met	Phe	Pro	Ser	Trp	Thr	Tyr	Val
	0.000121591	0.000316394	0.00017841	5.70527e-05	0.000130479	0.00035108	0.000121882	0.000191224	0.000218402	0.00021081	0.000247827	0.000242789	0.000257197	0.000151939	4.44463e-05	0.000135529	0.000174746	0.000154811	0.000452492	0.00180491

## Sheet: Dataset S3 Proteinogenic aa
Proteinogenic amino acids (mg.L-1)																						Amino acids content in biomass throughout fermentation
For each amino acid,the proteinogenic concentration (mg.L-1) was calculated by multiplying the % of this amino acid in proteins (mg aa.g proteins-1) by the proteins fraction in biomass (g proteins.g DW-1) and the dry weight content (biomass production) in the medium ( g DW.L-1). Means, standard deviations and standard errors of the mean were calculated from 2 independent experiments.
	Ala	Arg	Asp	Asn	Cys	Glu	Gln	Gly	His	Ile	Leu	Lys	Met	Phe	Pro	Ser	Trp	Thr	Tyr	Val		Mean		N1/4	N1/2	N3/4	EN		SEM		N1/4	N1/2	N3/4	EN
N 1/4	43.8245	44.1395	48.6153	15.5464	9.87319	85.0275	29.5185	32.4517	17.2701	30.5424	49.9865	56.3116	5.38749	28.6712	21.9322	33.4192	32.975	56.5206	15.1963	40.5906		Amino acids mg.L-1	Ala	44.4483	60.7267	72.3835	90.8875		Amino acids mg.L-1	Ala	0.311947	1.48673	3.06079	1.44431
	45.0722	45.3979	48.9617	15.6572	10.4104	85.1424	29.5584	33.5452	18.2122	31.0585	50.848	57.1924	5.83289	28.9631	22.4315	33.4648	33.3107	56.9166	17.2821	40.8539			Arg	44.7687	61.1644	72.905	91.5426			Arg	0.314589	1.49798	3.0822	1.45552
N 1/2	57.7533	58.1684	64.0668	20.4875	13.0112	112.052	38.9004	42.7659	22.7591	40.2497	65.8737	74.2093	7.0998	37.7838	28.9029	44.0409	28.7469	74.4847	20.0261	53.4916			Asp	48.7885	66.632	79.5336	99.7437			Asp	0.0866049	1.28258	3.77681	1.06241
	63.7002	64.1604	69.1971	22.1281	14.713	120.331	41.7746	47.4091	25.7392	43.8946	71.863	80.8294	8.24357	40.9332	31.7023	47.2954	27.8612	80.4396	24.4246	57.7385			Asn	15.6018	21.3078	25.4335	31.8964			Asn	0.0276948	0.41015	1.20776	0.339741
N3/4	78.5051	79.0694	87.0872	27.849	17.6864	152.314	52.8781	58.1325	30.9369	54.7122	89.5434	100.874	9.65089	51.3603	39.2883	59.8656	39.0762	101.248	27.2219	72.7122			Cys	10.1418	13.8621	16.4955	20.7425			Cys	0.134311	0.425441	0.595427	0.458613
	66.2619	66.7406	71.98	23.018	15.3047	125.17	43.4546	49.3157	26.7743	45.6599	74.753	84.08	8.57509	42.5794	32.9772	49.1975	28.9817	83.6746	25.4068	60.0605			Glu	85.085	116.191	138.742	173.94			Glu	0.0287127	2.06973	6.78605	1.60273
EN	87.9989	88.6315	97.6189	31.2169	19.8252	170.734	59.2728	65.1626	34.6781	61.3287	100.372	113.073	10.818	57.5714	44.0395	67.1053	43.8018	113.493	30.5139	81.5055			Gln	29.5385	40.3375	48.1663	60.3856			Gln	0.00996801	0.718537	2.35588	0.556411
	93.7761	94.4536	101.869	32.5759	21.6597	177.145	61.4984	69.7933	37.8919	64.6194	105.793	118.993	12.1358	60.2598	46.6705	69.6259	41.0159	118.419	35.9566	84.9996			Gly	32.9985	45.0875	53.7241	67.4779			Gly	0.273379	1.16081	2.20418	1.15768
	Means																						His	17.7412	24.2492	28.8556	36.285			His	0.235534	0.745023	1.04064	0.803446
	Ala	Arg	Asp	Asn	Cys	Glu	Gln	Gly	His	Ile	Leu	Lys	Met	Phe	Pro	Ser	Trp	Thr	Tyr	Val			Ile	30.8004	42.0722	50.186	62.974			Ile	0.129022	0.911228	2.26307	0.822691
N1/4	44.4483	44.7687	48.7885	15.6018	10.1418	85.085	29.5385	32.9985	17.7412	30.8004	50.4172	56.752	5.61019	28.8171	22.1819	33.442	33.1428	56.7186	16.2392	40.7223			Leu	50.4172	68.8684	82.1482	103.083			Leu	0.215386	1.49731	3.69759	1.35523
N1/2	60.7267	61.1644	66.632	21.3078	13.8621	116.191	40.3375	45.0875	24.2492	42.0722	68.8684	77.5193	7.67168	39.3585	30.3026	45.6682	28.3041	77.4622	22.2253	55.6151			Lys	56.752	77.5193	92.477	116.033			Lys	0.220182	1.65504	4.1985	1.47999
N3/4	72.3835	72.905	79.5336	25.4335	16.4955	138.742	48.1663	53.7241	28.8556	50.186	82.1482	92.477	9.11299	46.9698	36.1328	54.5315	34.0289	92.4615	26.3143	66.3863			Met	5.61019	7.67168	9.11299	11.4769			Met	0.11135	0.28594	0.268952	0.329438
EN	90.8875	91.5426	99.7437	31.8964	20.7425	173.94	60.3856	67.4779	36.285	62.974	103.083	116.033	11.4769	58.9156	45.355	68.3656	42.4088	115.956	33.2352	83.2525			Phe	28.8171	39.3585	46.9698	58.9156			Phe	0.0729694	0.787355	2.19521	0.672114
	Standard deviations																						Pro	22.1819	30.3026	36.1328	45.355			Pro	0.124836	0.699834	1.57777	0.657734
	Ala	Arg	Asp	Asn	Cys	Glu	Gln	Gly	His	Ile	Leu	Lys	Met	Phe	Pro	Ser	Trp	Thr	Tyr	Val			Ser	33.442	45.6682	54.5315	68.3656			Ser	0.0113888	0.813633	2.66704	0.630152
N1/4	0.88232	0.889791	0.244956	0.0783328	0.37989	0.0812117	0.0281938	0.773232	0.666191	0.364929	0.609205	0.622769	0.314945	0.206389	0.35309	0.0322125	0.237369	0.279963	1.47487	0.186164			Trp	33.1428	28.3041	34.0289	42.4088			Thr	0.0839227	0.221413	2.52362	0.696467
N1/2	4.2051	4.23692	3.6277	1.16008	1.20333	5.85408	2.03233	3.28327	2.10724	2.57734	4.23504	4.68116	0.808761	2.22698	1.97943	2.3013	0.62625	4.21078	3.11016	3.00295			Thr	56.7186	77.4622	92.4615	115.956			Trp	0.0989818	1.48873	4.39346	1.23162
N3/4	8.65721	8.71779	10.6824	3.41606	1.68412	19.1939	6.66342	6.23437	2.94337	6.40094	10.4584	11.8751	0.760711	6.20899	4.46261	7.54352	7.13787	12.4266	1.28345	8.94612			Tyr	16.2392	22.2253	26.3143	33.2352			Tyr	0.521446	1.09961	0.453767	1.36067
EN	4.08513	4.11684	3.00494	0.960932	1.29715	4.53321	1.57377	3.27443	2.27249	2.32692	3.83317	4.18604	0.931792	1.90102	1.86035	1.78234	1.96991	3.48354	3.84857	2.47074			Val	40.7223	55.6151	66.3863	83.2525			Val	0.0658188	1.0617	3.16293	0.873538
	Standard errors of the mean
	Ala	Arg	Asp	Asn	Cys	Glu	Gln	Gly	His	Ile	Leu	Lys	Met	Phe	Pro	Ser	Trp	Thr	Tyr	Val
N1/4	0.311947	0.314589	0.0866049	0.0276948	0.134311	0.0287127	0.00996801	0.273379	0.235534	0.129022	0.215386	0.220182	0.11135	0.0729694	0.124836	0.0113888	0.0839227	0.0989818	0.521446	0.0658188
N1/2	1.48673	1.49798	1.28258	0.41015	0.425441	2.06973	0.718537	1.16081	0.745023	0.911228	1.49731	1.65504	0.28594	0.787355	0.699834	0.813633	0.221413	1.48873	1.09961	1.0617		Mean		N1/4	N1/2	N3/4	EN		SEM		N1/4	N1/2	N3/4	EN
N3/4	3.06079	3.0822	3.77681	1.20776	0.595427	6.78605	2.35588	2.20418	1.04064	2.26307	3.69759	4.1985	0.268952	2.19521	1.57777	2.66704	2.52362	4.39346	0.453767	3.16293		Amino acids mmol.L-1	Ala	0.49942	0.682323	0.813298	1.02121		Amino acids mmol.L-1	Ala	0.00350502	0.0167048	0.0343909	0.0162282
EN	1.44431	1.45552	1.06241	0.339741	0.458613	1.60273	0.556411	1.15768	0.803446	0.822691	1.35523	1.47999	0.329438	0.672114	0.657734	0.630152	0.696467	1.23162	1.36067	0.873538			Arg	0.257291	0.35152	0.418994	0.526107			Arg	0.00180798	0.00860907	0.0177138	0.00836508
	Molecular weight																						Asp	0.366831	0.500992	0.597997	0.749953			Asp	0.000651165	0.0096435	0.028397	0.00798803
	Ala	Arg	Asp	Asn	Cys	Glu	Gln	Gly	His	Ile	Leu	Lys	Met	Phe	Pro	Ser	Trp	Thr	Tyr	Val			Asn	0.118195	0.161423	0.192678	0.241639			Asn	0.000209809	0.00310719	0.0091497	0.00257379
	89	174	133	132	121	147	146	75	155	131	131	146	149	165	115	105	204	119	181	117			Cys	0.0838166	0.114563	0.136327	0.171425			Cys	0.00111001	0.00351604	0.00492088	0.00379019
	Nitrogen atoms required for the synthesis of 1 mole of amino acid																						Glu	0.578809	0.790418	0.943825	1.18326			Glu	0.000195324	0.0140798	0.0461636	0.0109029
	Ala	Arg	Asp	Asn	Cys	Glu	Gln	Gly	His	Ile	Leu	Lys	Met	Phe	Pro	Ser	Trp	Thr	Tyr	Val			Gln	0.202318	0.276284	0.329906	0.4136			Gln	6.8274e-05	0.00492148	0.0161361	0.00381103
	1	4	1	2	1	1	2	1	3	1	1	2	1	1	1	1	2	1	1	1			Gly	0.439979	0.601167	0.716321	0.899706			Gly	0.00364505	0.0154775	0.0293891	0.0154358
																							His	0.114459	0.156446	0.186165	0.234097			His	0.00151957	0.0048066	0.00671379	0.00518352
																							Ile	0.235118	0.321162	0.383099	0.480718			Ile	0.000984901	0.00695594	0.0172754	0.00628009
																							Leu	0.384864	0.525713	0.627086	0.78689			Leu	0.00164417	0.0114299	0.0282259	0.0103453
																							Lys	0.388712	0.530954	0.633404	0.794746			Lys	0.0015081	0.0113359	0.0287568	0.0101369
																							Met	0.0376523	0.0514878	0.061161	0.077026			Met	0.000747315	0.00191906	0.00180505	0.002211
																							Phe	0.174649	0.238537	0.284666	0.357064			Phe	0.000442239	0.00477185	0.0133043	0.00407342
																							Pro	0.192886	0.263501	0.314198	0.394391			Pro	0.00108553	0.00608551	0.0137198	0.00571942
																							Ser	0.318495	0.434935	0.519348	0.651101			Ser	0.000108465	0.00774889	0.0254004	0.00600145
																							Trp	0.162465	0.138745	0.166809	0.207886			Thr	0.000411386	0.00108536	0.0123707	0.00341405
																							Thr	0.476627	0.650943	0.776987	0.974419			Trp	0.00083178	0.0125104	0.0369198	0.0103497
																							Tyr	0.0897191	0.122792	0.145383	0.18362			Tyr	0.00288092	0.00607518	0.002507	0.00751753
																							Val	0.348054	0.475342	0.567404	0.71156			Val	0.000562554	0.00907438	0.0270336	0.00746614
																						Mean		N1/4	N1/2	N3/4	EN		SEM		N1/4	N1/2	N3/4	EN
																						Amino acids mgN.L-1*	Ala	6.99187	9.55252	11.3862	14.2969		Amino acids mgN.L-1	Ala	0.0490703	0.233867	0.481472	0.227195
																							Arg	14.4083	19.6851	23.4637	29.462			Arg	0.101247	0.482108	0.991974	0.468444
																							Asp	5.13563	7.01389	8.37195	10.4993			Asp	0.00911631	0.135009	0.397558	0.111832
																							Asn	3.30947	4.51984	5.39499	6.7659			Asn	0.00587466	0.0870014	0.256192	0.0720662
																							Cys	1.17343	1.60388	1.90857	2.39995			Cys	0.0155402	0.0492246	0.0688923	0.0530627
																							Glu	8.10333	11.0659	13.2135	16.5657			Glu	0.00273454	0.197117	0.646291	0.152641
																							Gln	5.66491	7.73596	9.23738	11.5808			Gln	0.00191167	0.137802	0.451812	0.106709
																							Gly	6.15971	8.41634	10.0285	12.5959			Gly	0.0510307	0.216685	0.411447	0.216101
																							His	4.80729	6.57074	7.81894	9.83208			His	0.0638221	0.201877	0.281979	0.217708
																							Ile	3.29165	4.49626	5.36339	6.73005			Ile	0.0137886	0.0973832	0.241855	0.0879212
																							Leu	5.3881	7.35998	8.7792	11.0165			Leu	0.0230184	0.160018	0.395163	0.144834
																							Lys	10.8839	14.8667	17.7353	22.2529			Lys	0.0422267	0.317405	0.805191	0.283834
																							Met	0.527132	0.720829	0.856254	1.07836			Met	0.0104624	0.0268669	0.0252706	0.0309539
																							Phe	2.44509	3.33951	3.98532	4.9989			Phe	0.00619134	0.0668059	0.18626	0.0570278
																							Pro	2.7004	3.68901	4.39877	5.52148			Pro	0.0151975	0.0851972	0.192077	0.0800719
																							Ser	4.45893	6.08909	7.27087	9.11542			Ser	0.00151851	0.108484	0.355605	0.0840203
																							Trp	2.27451	1.94244	2.33532	2.91041			Thr	0.0057594	0.015195	0.17319	0.0477968
																							Thr	13.3456	18.2264	21.7556	27.2837			Trp	0.0232898	0.350291	1.03376	0.289792
																							Tyr	1.25607	1.71909	2.03536	2.57068			Tyr	0.0403328	0.0850526	0.035098	0.105245
																							Val	4.87275	6.65479	7.94366	9.96184			Val	0.00787576	0.127041	0.37847	0.104526
																							Total	107.198	145.268	173.283	217.439			Nass	0.490009	3.18043	7.80955	2.94178
																						*Calculated by multiplying the millimolar concentration of a proteinogenic amino acid by the number of nitrogen atoms in this molecule and by the molar mass of nitrogen (14).

## Sheet: Dataset S4 Volatile compounds
Raw data: Volatile compounds (mg.L-1)							Raw data: Volatile compounds (µM)
Means, standard deviations and standard errors of the mean were calculated from 4 independent experiments.
	Isobutanol	Isoamyl alcohol	Propanol					Isobutanol	Isoamyl alcohol	Propanol
N 1/4	1.73516	1.2733	3.3255				N 1/4	23.448	14.4693	55.425
	1.64644	1.2234	2.91137					22.2492	13.9023	48.5229
	1.81321	1.28228	3.32123					24.5028	14.5714	55.3538
	1.87922	1.32675	3.22368					25.3949	15.0767	53.728
N 1/2	2.36193	1.86633	4.6376				N 1/2	31.9179	21.2082	77.2934
	2.79065	2.08471	5.74826					37.7116	23.6899	95.8044
	4.19196	3.13801	8.33784					56.6482	35.6592	138.964
	3.66914	2.77009	7.04421					49.583	31.4783	117.404
N 3/4	4.62597	3.48528	9.86218				N 3/4	62.5131	39.6055	164.37
	4.56018	3.62739	9.87043					61.6241	41.2204	164.507
	4.80809	3.38146	8.91495					64.9742	38.4257	148.582
	5.86142	4.27509	11.9754					79.2083	48.5806	199.59
EN	17.6449	16.99	15.9941				EN	238.444	193.068	266.568
	18.203	18.8343	20.3882					245.986	214.026	339.804
	20.1336	18.372	19.1982					272.076	208.772	319.969
	19.8136	17.0646	18.5962					267.751	193.916	309.937
	Means from 4 replicates							Means from 4 replicates
	Isobutanol	Isoamyl alcohol	Propanol					Isobutanol	Isoamyl alcohol	Propanol
N1/4	1.76851	1.27643	3.19545				N1/4	23.8987	14.5049	53.2574
N1/2	3.25342	2.46478	6.44198				N1/2	43.9651	28.0089	107.366
N3/4	4.96391	3.69231	10.1557				N3/4	67.0799	41.958	169.262
EN	18.9488	17.8152	18.5442				EN	256.064	202.445	309.07
	Standard deviations							Standard deviations
	Isobutanol	Isoamyl alcohol	Propanol					Isobutanol	Isoamyl alcohol	Propanol
N1/4	0.100447	0.0423819	0.195133				N1/4	1.35739	0.481612	3.25221
N1/2	0.829176	0.59134	1.60146				N1/2	11.2051	6.71977	26.6909
N3/4	0.607453	0.401389	1.29336				N3/4	8.20883	4.56124	21.5561
EN	1.21219	0.92968	1.85597				EN	16.3809	10.5645	30.9329
	Standard errors of the mean							Standard errors of the mean
	Isobutanol	Isoamyl alcohol	Propanol					Isobutanol	Isoamyl alcohol	Propanol
N1/4	0.0355135	0.0149842	0.0689898				N1/4	0.479911	0.170276	1.14983
N1/2	0.293158	0.20907	0.5662				N1/2	3.96159	2.3758	9.43667
N3/4	0.214767	0.141912	0.457273				N3/4	2.90226	1.61264	7.62122
EN	0.428573	0.328691	0.656185				EN	5.79152	3.73513	10.9364
	Molecular weight
	Isobutanol	Isoamyl alcohol	Propanol
	74	88	60

## Sheet: Dataset S5 Is. enr. N15-label
Raw data: Isotopic enrichment during 15N-labeling experiments (2 independent experiments)
Isotopic enrichements that correspond to the labeled fraction of an amino acid with respect to its total amount in proteins were assessed after correction for the natural labeling of raw data (intensities of ions clusters provieded by GC-MS analyses) using the IsoCor software.
Raw data		Ala	Gly	Val	Asp	Phe	Leu	Ile	Thr	Ser	Pro	Lys	His	Glu	Arg
4-15N Arg	N1/4	0.1017	0.0866	0.0995	0.1163	0.0773	0.0881	0.0934	0.0611	0.0783	0.2351	0.053	0.0907	0.1191	0.9428
		0.1028	0.08585	0.0976	0.115	0.0758	0.0867	0.0914	0.06035	0.0835	0.2299	0.0519	0.0893	0.1207	0.9463
	N1/2	0.1304	0.09745	0.118	0.1321	0.0914	0.1089	0.1126	0.0779	0.087	0.249	0.0633	0.1013	0.1477	0.9534
		0.1341	0.0989	0.119	0.1344	0.0929	0.1101	0.1129	0.08	0.0923	0.2527	0.0641	0.1026	0.1541	0.9546
	N3/4	0.1494	0.1164	0.1452	0.1592	0.1165	0.1415	0.143	0.1061	0.11495	0.231	0.0777	0.1107	0.158	0.9272
		0.1495	0.1168	0.1437	0.1578	0.1165	0.1413	0.1424	0.11105	0.1183	0.2243	0.0781	0.1069	0.1538	0.9162
	EN	0.1789	0.13715	0.1772	0.1874	0.1461	0.1772	0.1772	0.1354	0.13735	0.13	0.0848	0.1027	0.1731	0.8754
		0.1809	0.139	0.1803	0.1909	0.1495	0.1804	0.1809	0.1428	0.14385	0.1293	0.0853	0.101	0.1753	0.8702
2-15N Gln	N1/4	0.1892	0.17565	0.1914	0.258	0.1952	0.1608	0.1795	0.11935	0.1714	0.0903	0.1138	0.1745	0.289	0.1295
		0.1898	0.1766	0.1926	0.2597	0.1963	0.162	0.18	0.11955	0.17585	0.0892	0.1157	0.1745	0.2964	0.1315
	N1/2	0.1912	0.1869	0.196	0.2698	0.208	0.1758	0.1874	0.14515	0.1869	0.0769	0.1292	0.1786	0.2868	0.133
		0.1895	0.18405	0.1957	0.265	0.2072	0.1761	0.1874	0.14445	0.18235	0.0741	0.1286	0.1772	0.2824	0.1374
	N3/4	0.1743	0.18445	0.186	0.256	0.1999	0.1718	0.1796	0.15585	0.18965	0.0702	0.1255	0.1671	0.2505	0.1413
		0.1671	0.1792	0.1815	0.2468	0.1931	0.1692	0.1769	0.14735	0.1759	0.0677	0.1229	0.1591	0.2326	0.1387
	EN	0.163	0.16905	0.1599	0.2218	0.1699	0.1532	0.1556	0.13375	0.15975	0.0606	0.1091	0.1351	0.2239	0.1362
		0.1641	0.1695	0.1605	0.2204	0.1697	0.153	0.1564	0.1377	0.16075	0.0605	0.1071	0.1348	0.2239	0.1369
15N NH4+	N1/4	0.2883	0.26395	0.294	0.3808	0.2978	0.2435	0.2771	0.1972	0.25535	0.1293	0.1724	0.3967	0.355	0.1305
		0.288	0.26385	0.2923	0.3818	0.2957	0.2425	0.2759	0.2035	0.2533	0.1258	0.1737	0.3962	0.3562	0.1319
	N1/2	0.2778	0.26475	0.2823	0.367	0.2915	0.2462	0.2601	0.21285	0.25885	0.1007	0.1777	0.3803	0.3337	0.1327
		0.2796	0.266	0.2832	0.3699	0.2934	0.2501	0.2722	0.2179	0.2609	0.099	0.1809	0.3812	0.3424	0.1318
	N3/4	0.2956	0.2786	0.2836	0.3756	0.3034	0.2597	0.2749	0.2505	0.2895	0.0871	0.1842	0.3533	0.3698	0.1459
		0.2939	0.27855	0.2815	0.3741	0.3011	0.2573	0.2728	0.23965	0.27795	0.0845	0.1831	0.3599	0.3687	0.1435
	EN	0.2649	0.2763	0.261	0.345	0.2808	0.2498	0.258	0.24795	0.2711	0.0616	0.1711	0.2768	0.3043	0.1411
		0.2646	0.2778	0.2656	0.3539	0.2898	0.2549	0.2631	0.2587	0.2777	0.0674	0.1761	0.285	0.3111	0.1392
		Means from 2 replicates
Mean		Ala	Gly	Val	Asp	Phe	Leu	Ile	Thr	Ser	Pro	Lys	His	Glu	Arg
4-15N Arg	N1/4	0.10225	0.086225	0.09855	0.11565	0.07655	0.0874	0.0924	0.060725	0.0809	0.2325	0.05245	0.09	0.1199	0.94455
	N1/2	0.13225	0.098175	0.1185	0.13325	0.09215	0.1095	0.11275	0.07895	0.08965	0.25085	0.0637	0.10195	0.1509	0.954
	N3/4	0.14945	0.1166	0.14445	0.1585	0.1165	0.1414	0.1427	0.108575	0.116625	0.22765	0.0779	0.1088	0.1559	0.9217
	EN	0.1799	0.138075	0.17875	0.18915	0.1478	0.1788	0.17905	0.1391	0.1406	0.12965	0.08505	0.10185	0.1742	0.8728
2-15N Gln	N1/4	0.1895	0.176125	0.192	0.25885	0.19575	0.1614	0.17975	0.11945	0.173625	0.08975	0.11475	0.1745	0.2927	0.1305
	N1/2	0.19035	0.185475	0.19585	0.2674	0.2076	0.17595	0.1874	0.1448	0.184625	0.0755	0.1289	0.1779	0.2846	0.1352
	N3/4	0.1707	0.181825	0.18375	0.2514	0.1965	0.1705	0.17825	0.1516	0.182775	0.06895	0.1242	0.1631	0.24155	0.14
	EN	0.16355	0.169275	0.1602	0.2211	0.1698	0.1531	0.156	0.135725	0.16025	0.06055	0.1081	0.13495	0.2239	0.13655
15N NH4+	N1/4	0.28815	0.2639	0.29315	0.3813	0.29675	0.243	0.2765	0.20035	0.254325	0.12755	0.17305	0.39645	0.3556	0.1312
	N1/2	0.2787	0.265375	0.28275	0.36845	0.29245	0.24815	0.26615	0.215375	0.259875	0.09985	0.1793	0.38075	0.33805	0.13225
	N3/4	0.29475	0.278575	0.28255	0.37485	0.30225	0.2585	0.27385	0.245075	0.283725	0.0858	0.18365	0.3566	0.36925	0.1447
	EN	0.26475	0.27705	0.2633	0.34945	0.2853	0.25235	0.26055	0.253325	0.2744	0.0645	0.1736	0.2809	0.3077	0.14015
		Standard deviations
SD		Ala	Gly	Val	Asp	Phe	Leu	Ile	Thr	Ser	Pro	Lys	His	Glu	Arg
4-15N Arg	N1/4	0.000777817	0.00053033	0.0013435	0.000919239	0.00106066	0.000989949	0.00141421	0.00053033	0.00367696	0.00367696	0.000777817	0.000989949	0.00113137	0.00247487
	N1/2	0.0026163	0.0010253	0.000707107	0.00162635	0.00106066	0.000848528	0.000212132	0.00148492	0.00374767	0.0026163	0.000565685	0.000919239	0.00452548	0.000848528
	N3/4	7.07107e-05	0.000282843	0.00106066	0.000989949	0	0.000141421	0.000424264	0.00350018	0.00236881	0.00473762	0.000282843	0.00268701	0.00296985	0.00777817
	EN	0.00141421	0.00130815	0.00219203	0.00247487	0.00240416	0.00226274	0.0026163	0.00523259	0.00459619	0.000494975	0.000353553	0.00120208	0.00155563	0.00367696
2-15N Gln	N1/4	0.000424264	0.000671751	0.000848528	0.00120208	0.000777817	0.000848528	0.000353553	0.000141421	0.00314663	0.000777817	0.0013435	0	0.00523259	n.d.
	N1/2	0.00120208	0.00201525	0.000212132	0.00339411	0.000565685	0.000212132	0	0.000494975	0.00321734	0.0019799	0.000424264	0.000989949	0.00311127	n.d.
	N3/4	0.00509117	0.00371231	0.00318198	0.00650538	0.00480833	0.00183848	0.00190919	0.00601041	0.00972272	0.00176777	0.00183848	0.00565685	0.0126572	n.d.
	EN	0.000777817	0.000318198	0.000424264	0.000989949	0.000141421	0.000141421	0.000565685	0.00279307	0.000707107	7.07107e-05	0.00141421	0.000212132	0	n.d.
15N NH4+	N1/4	0.000212132	7.07107e-05	0.00120208	0.000707107	0.00148492	0.000707107	0.000848528	0.00445477	0.00144957	0.00247487	0.000919239	0.000353553	0.000848528	n.d.
	N1/2	0.00127279	0.000883883	0.000636396	0.00205061	0.0013435	0.00275772	0.00855599	0.00357089	0.00144957	0.00120208	0.00226274	0.000636396	0.00615183	n.d.
	N3/4	0.00120208	3.53553e-05	0.00148492	0.00106066	0.00162635	0.00169706	0.00148492	0.00767211	0.00816708	0.00183848	0.000777817	0.0046669	0.000777817	n.d.
	EN	0.000212132	0.00106066	0.00325269	0.00629325	0.00636396	0.00360624	0.00360624	0.0076014	0.0046669	0.00410122	0.00353553	0.00579828	0.00480833	n.d.
		Standard errors of the mean
SEM		Ala	Gly	Val	Asp	Phe	Leu	Ile	Thr	Ser	Pro	Lys	His	Glu	Arg
4-15N Arg	N1/4	0.00055	0.000375	0.00095	0.00065	0.00075	0.0007	0.001	0.000375	0.0026	0.0026	0.00055	0.0007	0.0008	0.00175
	N1/2	0.00185	0.000725	0.0005	0.00115	0.00075	0.0006	0.00015	0.00105	0.00265	0.00185	0.0004	0.00065	0.0032	0.0006
	N3/4	5e-05	0.0002	0.00075	0.0007	0	0.0001	0.0003	0.002475	0.001675	0.00335	0.0002	0.0019	0.0021	0.0055
	EN	0.001	0.000925	0.00155	0.00175	0.0017	0.0016	0.00185	0.0037	0.00325	0.00035	0.00025	0.00085	0.0011	0.0026
2-15N Gln	N1/4	0.0003	0.000475	0.0006	0.00085	0.00055	0.0006	0.00025	0.0001	0.002225	0.00055	0.00095	0	0.0037	n.d.
	N1/2	0.00085	0.001425	0.00015	0.0024	0.0004	0.00015	0	0.00035	0.002275	0.0014	0.0003	0.0007	0.0022	n.d.
	N3/4	0.0036	0.002625	0.00225	0.0046	0.0034	0.0013	0.00135	0.00425	0.006875	0.00125	0.0013	0.004	0.00895	n.d.
	EN	0.00055	0.000225	0.0003	0.0007	0.0001	0.0001	0.0004	0.001975	0.0005	5e-05	0.001	0.00015	0	n.d.
15N NH4+	N1/4	0.00015	5e-05	0.00085	0.0005	0.00105	0.0005	0.0006	0.00315	0.001025	0.00175	0.00065	0.00025	0.0006	n.d.
	N1/2	0.0009	0.000625	0.00045	0.00145	0.00095	0.00195	0.00605	0.002525	0.001025	0.00085	0.0016	0.00045	0.00435	n.d.
	N3/4	0.00085	2.5e-05	0.00105	0.00075	0.00115	0.0012	0.00105	0.005425	0.005775	0.0013	0.00055	0.0033	0.00055	n.d.
	EN	0.00015	0.00075	0.0023	0.00445	0.0045	0.00255	0.00255	0.005375	0.0033	0.0029	0.0025	0.0041	0.0034	n.d.

## Sheet: Dataset S6 Is. enr.  C13-label
Raw data: Isotopic enrichment during 13C-labeling experiments								Isotopic enrichment
Isotopic enrichements that correspond to the labeled fraction of a molecule with respect to its total amount in proteins or in the medium were assessed after correction for the natural labeling of raw data (intensities of ions clusters provieded by GC-MS analyses) using the IsoCor software.
Proteinogenic amino acids (2 independent experiments)								Volatile compounds (2 independent experiments)
Raw data		Gly	Val	Leu	Ile	Thr		Raw data		Isoamyl alcohol	Isobutanol	Propanol
13C-Valine	N1/4	0.0337	0.1498	0.0377	0.0088	0.0281		13C-Valine	N1/4	0.0502	0.1222	0.0003
		0.0332	0.1476	0.0378	0.0091	0.0307				0.0497	0.1181	0.0006
	N1/2	0.0321	0.1677	0.0522	0.0098	0.0333			N1/2	0.0633	0.1411	0.0079
		0.0315	0.1634	0.0495	0.0097	0.0329				0.0615	0.1364	0.0026
	N3/4	0.0328	0.1689	0.0603	0.0099	0.0331			N3/4	0.0683	0.1511	0.0007
		0.0329	0.1634	0.0572	0.0098	0.0325				0.0664	0.1469	0.0002
	EN	0.0333	0.1418	0.0557	0.01	0.033			EN	0.0318	0.0741	0.0002
		0.0334	0.1411	0.0552	0.0099	0.0329				0.0335	0.0818	0.0002
13C-Leucine	N1/4	0.0224	0.0123	0.4187	0.0087	0.0306		13C-Leucine	N1/4	0.1132	0.0175	0.0049
		0.0228	0.0125	0.4148	0.0091	0.0333				0.1107	0.0193	0.0011
	N1/2	0.0248	0.0128	0.3451	0.0095	0.0331			N1/2	0.0733	0.02	0.0011
		0.0244	0.0129	0.337	0.0096	0.0326				0.0705	0.0205	0.0024
	N3/4	0.0248	0.0129	0.283	0.0097	0.0329			N3/4	0.0491	0.0188	0
		0.0251	0.0129	0.2668	0.0096	0.0329				0.0438	0.0177	0.0001
	EN	0.0302	0.013	0.2131	0.0096	0.0328			EN	0.0255	0.02	0
		0.0304	0.0131	0.2132	0.0098	0.0322				0.0252	0.0201	0.0004
		Means from 2 replicates								Means from 2 replicates
Mean		Gly	Val	Leu	Ile	Thr		Mean		Isoamyl alcohol	Isobutanol	Propanol
13C-Valine	N1/4	0.03345	0.1487	0.03775	0.00895	0.0294		13C-Valine	N1/4	0.04995	0.12015	0.00045
	N1/2	0.0318	0.16555	0.05085	0.00975	0.0331			N1/2	0.0624	0.13875	0.00525
	N3/4	0.03285	0.16615	0.05875	0.00985	0.0328			N3/4	0.06735	0.149	0.00045
	EN	0.03335	0.14145	0.05545	0.00995	0.03295			EN	0.03265	0.07795	0.0002
13C-Leucine	N1/4	0.0226	0.0124	0.41675	0.0089	0.03195		13C-Leucine	N1/4	0.11195	0.0184	0.003
	N1/2	0.0246	0.01285	0.34105	0.00955	0.03285			N1/2	0.0719	0.02025	0.00175
	N3/4	0.02495	0.0129	0.2749	0.00965	0.0329			N3/4	0.04645	0.01825	5e-05
	EN	0.0303	0.01305	0.21315	0.0097	0.0325			EN	0.02535	0.02005	0.0002
		Standard deviations of the mean								Standard deviations of the mean
SEM		Gly	Val	Leu	Ile	Thr		SEM		Isoamyl alcohol	Isobutanol	Propanol
13C-Valine	N1/4	0.000502286	0.00496309	0.00382165	0.000239792	0.00119548		13C-Valine	N1/4	0.00025	0.00205	0.00015
	N1/2	0.000147196	0.00721953	0.00114819	4.08248e-05	0.000131498			N1/2	0.0009	0.00235	0.00265
	N3/4	3.53553e-05	0.00194454	0.0852245	0.000246306	0.000499416			N3/4	0.00095	0.0021	0.00025
	EN	3.53553e-05	0.000247487	0.0405752	0.000183225	0.000426782			EN	0.00085	0.00385	0
13C-Leucine	N1/4	0.00064291	0.000125831	0.00137886	0.000141421	0.000954594		13C-Leucine	N1/4	0.000625	0.00045	0.00095
	N1/2	0.0015174	2.88675e-05	0.00286378	3.53553e-05	0.000176777			N1/2	0.0014	0.00025	0.00065
	N3/4	0.000106066	0	0.00572756	3.53553e-05	0			N3/4	0.00265	0.00055	5e-05
	EN	7.07107e-05	3.53553e-05	3.53553e-05	7.07107e-05	0.000212132			EN	0.00015	5e-05	0.0002

## Sheet: Table S1 15N tracer exp. 
15N-filiation experiments
																	Experimental data
Isotopic enrichment of proteinogenic amino acids and volatile compounds.																	n.d.: not determined
Mean		Ala	Gly	Val	Asp	Phe	Leu	Ile	Thr	Ser	Pro	Lys	His	Glu	Arg
4-15N Arg	N1/4	0.10225	0.086225	0.09855	0.11565	0.07655	0.0874	0.0924	0.060725	0.0809	0.2325	0.05245	0.09	0.1199	0.94455
	N1/2	0.13225	0.098175	0.1185	0.13325	0.09215	0.1095	0.11275	0.07895	0.08965	0.25085	0.0637	0.10195	0.1509	0.954
	N3/4	0.14945	0.1166	0.14445	0.1585	0.1165	0.1414	0.1427	0.108575	0.116625	0.22765	0.0779	0.1088	0.1559	0.9217
	EN	0.1799	0.138075	0.17875	0.18915	0.1478	0.1788	0.17905	0.1391	0.1406	0.12965	0.08505	0.10185	0.1742	0.8728
2-15N Gln	N1/4	0.1895	0.176125	0.192	0.25885	0.19575	0.1614	0.17975	0.11945	0.173625	0.08975	0.11475	0.1745	0.2927	0.1305
	N1/2	0.19035	0.185475	0.19585	0.2674	0.2076	0.17595	0.1874	0.1448	0.184625	0.0755	0.1289	0.1779	0.2846	0.1352
	N3/4	0.1707	0.181825	0.18375	0.2514	0.1965	0.1705	0.17825	0.1516	0.182775	0.06895	0.1242	0.1631	0.24155	0.14
	EN	0.16355	0.169275	0.1602	0.2211	0.1698	0.1531	0.156	0.135725	0.16025	0.06055	0.1081	0.13495	0.2239	0.13655
15N NH4+	N1/4	0.28815	0.2639	0.29315	0.3813	0.29675	0.243	0.2765	0.20035	0.254325	0.12755	0.17305	0.39645	0.3556	0.1312
	N1/2	0.2787	0.265375	0.28275	0.36845	0.29245	0.24815	0.26615	0.215375	0.259875	0.09985	0.1793	0.38075	0.33805	0.13225
	N3/4	0.29475	0.278575	0.28255	0.37485	0.30225	0.2585	0.27385	0.245075	0.283725	0.0858	0.18365	0.3566	0.36925	0.1447		Part of total nitrogen in proteins (in mg N.L-1) contained in the proteinogenic amino acids quantified in the study.
	EN	0.26475	0.27705	0.2633	0.34945	0.2853	0.25235	0.26055	0.253325	0.2744	0.0645	0.1736	0.2809	0.3077	0.14015
Proteinogenic amino acids concentration (mgN.L-1).
																	total nitrogen in proteins (mg N.L-1)		% of nitrogen in proteins found in quantified proteinogenic amino acids
	Mean	Ala	Gly	Val	Asp	Phe	Leu	Ile	Thr	Ser	Pro	Lys	His	Glu	Arg
	N1/4	6.99187	6.15971	4.87275	5.13563	2.44509	5.3881	3.29165	2.27451	4.45893	2.7004	10.8839	4.80729	8.10333	14.4083		103.262		0.793336
	N1/2	9.55252	8.41634	6.65479	7.01389	3.33951	7.35998	4.49626	1.94244	6.08909	3.68901	14.8667	6.57074	11.0659	19.6851		139.061		0.796355
	N3/4	11.3862	10.0285	7.94366	8.37195	3.98532	8.7792	5.36339	2.33532	7.27087	4.39877	17.7353	7.81894	13.2135	23.4637		165.886		0.796297
	EN	14.2969	12.5959	9.96184	10.4993	4.9989	11.0165	6.73005	2.91041	9.11542	5.52148	22.2529	9.83208	16.5657	29.462		208.149		0.796348
Labeling recovered in proteinogenic amino acids. Labeled and unlabeled fractions of nitrogen included in proteinogenic amino acids are calculated from their concentrations expressed in mg N.L-1 and their isotopic enrichments. Data are expressed in mg N.L-1.
		Ala		Gly		Val		Asp		Phe		Leu		Ile		Thr		Ser		Pro		Lys		His		Glu		Arg		Total
Mean		Labeled	Unlabeled	Labeled	Unlabeled	Labeled	Unlabeled	Labeled	Unlabeled	Labeled	Unlabeled	Labeled	Unlabeled	Labeled	Unlabeled	Labeled	Unlabeled	Labeled	Unlabeled	Labeled	Unlabeled	Labeled	Unlabeled	Labeled	Unlabeled	Labeled	Unlabeled	Labeled	Unlabeled	Labeled*	Unlabeled*
4-15N Arg	N1/4	0.714919	6.27696	0.531121	5.62859	0.48021	4.39254	0.593936	4.5417	0.187172	2.25792	0.47092	4.91718	0.304148	2.9875	0.138119	2.13639	0.360727	4.0982	0.627843	2.07256	0.570863	10.3131	0.432656	4.37463	0.971589	7.13174	13.6094	0.798941	19.9936	61.9279
	N1/2	1.26332	8.2892	0.826274	7.59006	0.788593	5.8662	0.934601	6.07929	0.307736	3.03178	0.805918	6.55406	0.506954	3.98931	0.153355	1.78908	0.545887	5.5432	0.925389	2.76362	0.94701	13.9197	0.669887	5.90085	1.66984	9.39602	18.7796	0.905514	29.1243	81.6179
	N3/4	1.70166	9.68451	1.16932	8.85918	1.14746	6.7962	1.32695	7.045	0.46429	3.52103	1.24138	7.53782	0.765356	4.59804	0.253557	2.08176	0.847965	6.4229	1.00138	3.39739	1.38158	16.3537	0.8507	6.96824	2.05999	11.1536	21.6265	1.83721	35.8381	96.2566
	EN	2.57201	11.7249	1.73918	10.8567	1.78068	8.18116	1.98595	8.51339	0.738838	4.26006	1.96974	9.04672	1.20502	5.52504	0.404838	2.50557	1.28163	7.83379	0.71586	4.80562	1.89261	20.3603	1.0014	8.83068	2.88574	13.6799	25.7144	3.74756	45.8879	119.871
2-15N Gln	N1/4	1.32496	5.66691	1.08488	5.07483	0.935568	3.93718	1.32936	3.80627	0.478627	1.96646	0.869639	4.51846	0.591674	2.69997	0.27169	2.00282	0.774182	3.68475	0.242361	2.45804	1.24893	9.63501	0.838872	3.96842	2.37184	5.73149	n.d.	n.d.	12.3626	55.1506
	N1/2	1.81832	7.7342	1.56102	6.85532	1.30334	5.35145	1.87551	5.13838	0.693283	2.64623	1.29499	6.06499	0.8426	3.65366	0.281265	1.66117	1.1242	4.96489	0.27852	3.41049	1.91632	12.9504	1.16893	5.4018	3.14934	7.91651	n.d.	n.d.	17.3076	73.7495
	N3/4	1.94362	9.44255	1.82343	8.20507	1.45965	6.48401	2.10471	6.26725	0.783115	3.2022	1.49685	7.28234	0.956025	4.40737	0.354034	1.98129	1.32893	5.94194	0.303295	4.09547	2.20273	15.5326	1.27527	6.54367	3.19173	10.0218	n.d.	n.d.	19.2234	89.4076
	EN	2.33826	11.9587	2.13217	10.4637	1.59589	8.36596	2.3214	8.17793	0.848813	4.15009	1.68662	9.32984	1.04989	5.68016	0.395015	2.5154	1.46075	7.65467	0.334326	5.18715	2.40554	19.8474	1.32684	8.50524	3.70906	12.8566	n.d.	n.d.	21.6046	114.693
15N NH4+	N1/4	2.01471	4.97717	1.62555	4.53416	1.42845	3.4443	1.95822	3.17742	0.725581	1.71951	1.30931	4.07879	0.91014	2.38151	0.455697	1.81881	1.13402	3.32491	0.344436	2.35596	1.88347	9.00048	1.90585	2.90144	2.88154	5.22179	n.d.	n.d.	18.577	48.9362
	N1/2	2.66229	6.89023	2.23348	6.18285	1.88164	4.77315	2.58427	4.42962	0.97664	2.36287	1.82638	5.5336	1.19668	3.29958	0.418352	1.52408	1.5824	4.50669	0.368348	3.32066	2.6656	12.2011	2.50181	4.06893	3.74081	7.32504	n.d.	n.d.	24.6387	66.4184
	N3/4	3.35607	8.0301	2.79369	7.23481	2.24448	5.69918	3.13823	5.23373	1.20456	2.78076	2.26942	6.50978	1.46876	3.89463	0.572329	1.76299	2.06293	5.20794	0.377414	4.02136	3.25709	14.4782	2.78823	5.0307	4.8791	8.33445	n.d.	n.d.	30.4123	78.2186
	EN	3.78511	10.5118	3.48969	9.10619	2.62295	7.33889	3.66899	6.83034	1.42619	3.57271	2.78	8.23646	1.75351	4.97654	0.73728	2.17313	2.50127	6.61415	0.356135	5.16534	3.8631	18.3898	2.76183	7.07025	5.09726	11.4684	n.d.	n.d.	34.8433	101.454
																														* Nitrogen from arginine is included only for 15N-labeled arginine experiment.
Nitrogen provided by arginine, glutamine or ammonium recovered in the proteinogenic acids quantified in this study throughout the fermentation.
		in mg N.L-1*	in % of total nitrogen**
Experiment
4-15N Arg	N1/4	19.9936	0.244058
	N1/2	29.1243	0.262992
	N3/4	35.8381	0.271306
	EN	45.8879	0.276835
2-15N Gln	N1/4	12.3626	0.150908
	N1/2	17.3076	0.156288
	N3/4	19.2234	0.145527
	EN	21.6046	0.130337
15N NH4+	N1/4	18.577	0.226765
	N1/2	24.6387	0.222487
	N3/4	30.4123	0.230231
	EN	34.8433	0.210204
* Sum of the labeled fraction (in mg N.L-1) of proteinogenic amino acids quantified in the study (Ala, Gly, Val, Asp, Phe, Leu, Ile, Thr, Ser, Pro, Lys, His, Glu, Arg) during experiments in presence of 15N-labeled arginine, glutamine or ammonium.
** Ratio between the labeled nitrogen fraction and the total nitrogen amount of proteinogenic amino acids quantified in the study.
Mass and isotopic balance of arginine consumption and use.
		Consumed arginine	Proteinogenic arginine	Isotopic enrichment	Labeled proteinogenic arginine*	Arginine catabolised to provide nitrogen to other amino acids**
Mean (mM)
4-15N Arg	N1/4	0.902894	0.257291	0.94455	0.243024	0.140681
	N1/2	1.24391	0.35152	0.954	0.33535	0.230738
	N3/4	1.47888	0.418994	0.9217	0.386187	0.318787
	EN	1.51876	0.526107	0.8728	0.459186	0.458611
* Calculated multiplying the arginine content in proteins (in mM) by the isotopic enrichement of proteinogenic arginine.
** Sum of the labeled fraction (in mM) of proteinogenic amino acids quantified in the study except Arg (Ala, Gly, Val, Asp, Phe, Leu, Ile, Thr, Ser, Pro, Lys, His, Glu) during experiments in presence of 15N-labeled arginine divided by 3 (number of nitrogen atoms from arginine available for de novo synthesis.

## Sheet: Table S2 13C tracer exp.
13C-filiation experiments
											Experimental data
Isotopic enrichment of proteinogenic amino acids and volatile compounds											n.d.: not determined
	Mean	Gly	Val	Leu	Ile	Thr	Isoamyl alcohol	Isobutanol	Propanol
13C-Valine	N1/4	0.03345	0.1487	0.03775	0.00895	0.0294	0.04995	0.12015	0.00045
	N1/2	0.0318	0.16555	0.05085	0.00975	0.0331	0.0624	0.13875	0.00525
	N3/4	0.03285	0.16615	0.05875	0.00985	0.0328	0.06735	0.149	0.00045
	EN	0.03335	0.14145	0.05545	0.00995	0.03295	0.03265	0.07795	0.0002
13C-Leucine	N1/4	0.0226	0.0124	0.41675	0.0089	0.03195	0.11195	0.0184	0.003
	N1/2	0.0246	0.01285	0.34105	0.00955	0.03285	0.0719	0.02025	0.00175
	N3/4	0.02495	0.0129	0.2749	0.00965	0.0329	0.04645	0.01825	5e-05
	EN	0.0303	0.01305	0.21315	0.0097	0.0325	0.02535	0.02005	0.0002
Labeling recovered in proteinogenic amino acids. Labeled and unlabeled fractions of proteinogenic amino acids were calculated from concentrations expressed in mM and isotopic enrichments of proteinogenic amino acids.
		Gly			Val			Leu			Ile			Thr
	Mean	Total	Labeled	Unlabeled	Total	Labeled	Unlabeled	Total	Labeled	Unlabeled	Total	Labeled	Unlabeled	Total	Labeled	Unlabeled
13C-Valine	N1/4	0.439979	0.0147173	0.425262	0.348054	0.0517556	0.296298	0.384864	0.0145286	0.370336	0.235118	0.0021043	0.233013	0.278032	0.00817415	0.269858
	N1/2	0.601167	0.0191171	0.58205	0.475342	0.0786929	0.396649	0.525713	0.0267325	0.49898	0.321162	0.00313133	0.31803	0.379717	0.0125686	0.367148
	N3/4	0.716321	0.0235312	0.69279	0.567404	0.0942742	0.47313	0.627086	0.0368413	0.590244	0.383099	0.00377353	0.379326	0.453243	0.0148664	0.438376
	EN	0.899706	0.0300052	0.869701	0.71156	0.10065	0.61091	0.78689	0.043633	0.743257	0.480718	0.00478314	0.475935	0.568411	0.0187292	0.549682
13C-Leucine	N1/4	0.439979	0.00994354	0.430036	0.348054	0.00431587	0.343738	0.384864	0.160392	0.224472	0.235118	0.00209255	0.233025	0.278032	0.00888313	0.269149
	N1/2	0.601167	0.0147887	0.586378	0.475342	0.00610815	0.469234	0.525713	0.179294	0.346418	0.321162	0.00306709	0.318094	0.379717	0.0124737	0.367243
	N3/4	0.716321	0.0178722	0.698449	0.567404	0.00731952	0.560085	0.627086	0.172386	0.4547	0.383099	0.00369691	0.379403	0.453243	0.0149117	0.438331
	EN	0.899706	0.0272611	0.872445	0.71156	0.00928586	0.702274	0.78689	0.167726	0.619164	0.480718	0.00466296	0.476055	0.568411	0.0184734	0.549938
Labeling recovered in volatile compounds. Labeled and unlabeled fractions of volatile compounds were calculated from their concentrations expressed in mM and their isotopic enrichments.
	Isobutanol			Isoamyl alcohol			Propanol
	Total	Labeled	Unlabeled	Total	Labeled	Unlabeled	Total	Labeled	Unlabeled
13C-Valine	23.8987	2.87143	21.0273	14.5049	0.724521	13.7804	53.2574	0.0239658	53.2335
	43.9651	6.10016	37.865	28.0089	1.74776	26.2612	107.366	0.563673	106.803
	67.0799	9.99491	57.085	41.958	2.82587	39.1321	169.262	0.0761681	169.186
	256.064	19.9602	236.104	202.445	6.60984	195.836	309.07	0.0618139	309.008
13C-Leucine	23.8987	0.439737	23.459	14.5049	1.62383	12.8811	53.2574	0.159772	53.0977
	43.9651	0.890294	43.0749	28.0089	2.01384	25.9951	107.366	0.187891	107.178
	67.0799	1.22421	65.8557	41.958	1.94895	40.0091	169.262	0.00846312	169.254
	256.064	5.13409	250.93	202.445	5.13199	197.313	309.07	0.0618139	309.008

## Sheet: Table S3 Pool intracellular N
Table S4 : Contribution of arginine, glutamine and ammonium to the intracellular nitrogen pool
Nitrogen provided by arginine, glutamine or ammonium recovered in the proteinogenic acids quantified in this study throughout the fermentation.
												Experimental data
		in mg N.L-1*	in % of total nitrogen**									n.d.: not determined
Experiment
4-15N Arg	N1/4	19.9936	0.244058
	N1/2	29.1243	0.262992
	N3/4	35.8381	0.271306
	EN	45.8879	0.276835
2-15N Gln	N1/4	12.3626	0.150908
	N1/2	17.3076	0.156288
	N3/4	19.2234	0.145527
	EN	21.6046	0.130337
15N NH4+	N1/4	18.577	0.226765
	N1/2	24.6387	0.222487
	N3/4	30.4123	0.230231
	EN	34.8433	0.210204
Origin of proteinogenic amino acid.
		total	direct incorporation	de novo synthetized from		Arg, NH4 Gln contribution
				Arg, Gln,NH4	others aa
Valine	N1/4	348.054	51.7556	203.159	93.1392	0.685657
	N1/2	475.342	78.6929	283.827	112.823	0.715561		Combining 13C and 15N isotope tracer experiments, we can differentiate proteinogenic leucine, valine, isoleucine and threonine originated from direct incorporation of consumed amino acid, de novo synthesis using nitrogen from arginine, glutamine and ammonium or from other amino acids. This allowed to assess the contribution of the 3 most abundant amino acids to the intracellular pool of nitrogen …
	N3/4	567.404	94.2742	346.542	126.588	0.732446
	EN	711.56	100.65	428.537	182.373	0.701473
Leucine	N1/4	384.864	160.392	189.276	35.1958	0.843206
	N1/2	525.713	179.294	280.52	65.8981	0.809773
	N3/4	627.086	172.386	357.69	97.0101	0.78665
	EN	786.89	167.726	459.74	159.424	0.742518
Mean		Ala	Gly	Val	Asp	Phe	Leu	Ile	Thr	Ser	Pro	Lys	His	Glu	Arg			Val	Leu
4-15N Arg	N1/4	0.10225	0.086225	0.09855	0.11565	0.07655	0.0874	0.0924	0.060725	0.0809	0.2325	0.05245	0.09	0.1199	0.94455		4-15N Arg	34.3007	33.6371
	N1/2	0.13225	0.098175	0.1185	0.13325	0.09215	0.1095	0.11275	0.07895	0.08965	0.25085	0.0637	0.10195	0.1509	0.954			56.3281	57.5655
	N3/4	0.14945	0.1166	0.14445	0.1585	0.1165	0.1414	0.1427	0.108575	0.116625	0.22765	0.0779	0.1088	0.1559	0.9217			81.9616	88.6699
	EN	0.1799	0.138075	0.17875	0.18915	0.1478	0.1788	0.17905	0.1391	0.1406	0.12965	0.08505	0.10185	0.1742	0.8728			127.191	140.696
2-15N Gln	N1/4	0.1895	0.176125	0.192	0.25885	0.19575	0.1614	0.17975	0.11945	0.173625	0.08975	0.11475	0.1745	0.2927	0.1305		2-15N Gln	66.8263	62.1171
	N1/2	0.19035	0.185475	0.19585	0.2674	0.2076	0.17595	0.1874	0.1448	0.184625	0.0755	0.1289	0.1779	0.2846	0.1352			93.0958	92.4992
	N3/4	0.1707	0.181825	0.18375	0.2514	0.1965	0.1705	0.17825	0.1516	0.182775	0.06895	0.1242	0.1631	0.24155	0.14			104.261	106.918
	EN	0.16355	0.169275	0.1602	0.2211	0.1698	0.1531	0.156	0.135725	0.16025	0.06055	0.1081	0.13495	0.2239	0.13655			113.992	120.473
15N NH4+	N1/4	0.28815	0.2639	0.29315	0.3813	0.29675	0.243	0.2765	0.20035	0.254325	0.12755	0.17305	0.39645	0.3556	0.1312		15N NH4+	102.032	93.522
	N1/2	0.2787	0.265375	0.28275	0.36845	0.29245	0.24815	0.26615	0.215375	0.259875	0.09985	0.1793	0.38075	0.33805	0.13225			134.403	130.456
	N3/4	0.29475	0.278575	0.28255	0.37485	0.30225	0.2585	0.27385	0.245075	0.283725	0.0858	0.18365	0.3566	0.36925	0.1447			160.32	162.102
	EN	0.26475	0.27705	0.2633	0.34945	0.2853	0.25235	0.26055	0.253325	0.2744	0.0645	0.1736	0.2809	0.3077	0.14015			187.354	198.572
Proteinogenic amino acids concentration (mgN.L-1).
				Val			Leu
	N1/4			0.348054			0.384864
	N1/2			0.475342			0.525713
	N3/4			0.567404			0.627086
	EN			0.71156			0.78689
