# Supplementary material for: Isotopic Tracers Unveil Distinct Fates for Nitrogen Sources during Wine Fermentation with Two Non-Saccharomyces Strains
Source: Microorganisms. 2020 Jun 16;8(6):904. doi: 10.3390/microorganisms8060904 (PMC7356982; doi:10.3390/microorganisms8060904)
Supplement: Supplementary file 1 [file microorganisms-08-00904-s001.zip › Supplementary material 2.xlsx]

## Sheet: Dataset S1 consumption 
Raw data: residual amino acids (mM)																							Amino acids consumption during fermentation
Metschnikowia pulcherrima
Means, standard deviations and standard errors of the mean were calculated from 10 independent experiments.
	Ala	Arg	Asp	Cys	Gln	Glu	Gly	His	Ile	Leu	Lys	Met	NH4	Phe	Pro	Ser	Thr	Trp	Tyr	Val	YAN		Mean		N1/4	N1/2	N3/4	EN		SEM		N1/4	N1/2	N3/4	EN
T0	1.1524	1.51876	0.236211	0.0763636	2.4429	0.578286	0.17248	0.149032	0.24687	0.260977	0.082274	0.148832	6.11321	0.1624	2.56507	0.528	0.262706	1.06376	0.0714696	0.268513	15.5355		Amino acids mgN.L-1 *	Ala	0.863227	1.37386	2.06301	2.5106		Amino acids mgN.L-1	Ala	0.0607362	0.057967	0.0745118	0.0669234
N 1/4	1.08776	1.12915	0.209621	0.066698	1.81106	0.280881	0.179687	0.082645	0.111809	0.0887796	0	0.101597	5.72686	0.148965	2.42927	0.471101	0.424759	0.488709	0.0613025	0.239561	12.711			Arg	21.2898	25.4358	31.3607	41.8844			Arg	1.62075	1.27629	1.19751	0.826828
	1.10653	1.00389	0.21525	0.0708031	1.80605	0.252346	0.189036	0.0857127	0.115106	0.083108	0	0.095995	5.85455	0.151459	2.27622	0.476916	0.436847	0.481187	0.0626326	0.239173	12.7266			Asp	0.328072	0.489158	0.660252	0.831486			Asp	0.0121096	0.0121962	0.0143881	0.0153662
	1.07163	0.870191	0.208092	0.0696256	1.6004	0.27158	0.183887	0.0824304	0.109619	0.0831053	0	0.0906774	5.72938	0.146681	2.36428	0.460953	0.415511	0.461954	0.0609275	0.215824	12.1325			Cys	0.0894108	0.118337	0.101309	0.0984837			Cys	0.0114848	0.0111827	0.00588597	0.0059443
	1.0876	0.731054	0.212868	0.0704586	1.64619	0.236402	0.191718	0.0868099	0.125331	0.0914477	0	0.0800779	5.57351	0.149734	2.18577	0.469119	0.405707	0.464837	0.0622221	0.22244	11.9075			Gln	21.9021	36.1972	46.4569	54.266			Gln	0.6334	0.888549	0.862494	0.737128
	1.12201	1.15599	0.217205	0.0734363	1.57606	0.291202	0.191616	0.0784306	0.103362	0.0697135	0	0.0871551	6.10817	0.153994	2.35776	0.476952	0.434261	0.478726	0.0608678	0.215449	12.8946			Glu	4.04529	4.94148	5.65878	6.21009			Glu	0.11858	0.0767524	0.0546889	0.0693274
	1.07784	1.08651	0.208378	0.0692006	1.59547	0.314446	0.190402	0.0856682	0.110338	0.0788668	0	0.102411	5.84117	0.147241	2.34772	0.462055	0.42151	0.482992	0.0594892	0.214411	12.5484			Gly	n.d.	n.d.	-0.192447	-0.130764			Gly	n.d.	n.d.	0.00837283	0.0106271
	1.07372	0.915636	0.211872	0.0679502	1.59541	0.283353	0.17383	0.078719	0.105811	0.0804558	0	0.0935874	5.46925	0.147646	2.26206	0.46294	0.427506	0.472947	0.0618521	0.2043	11.9268			His	0.930824	1.36502	1.66297	1.92808			His	0.0112207	0.0345277	0.0130443	0.0231945
	1.10118	1.15331	0.21367	0.0726718	1.66765	0.329146	0.189317	0.0828914	0.122444	0.0912709	0	0.0942625	5.74241	0.15183	2.40985	0.470116	0.411153	0.473912	0.0601666	0.21213	12.6395			Ile	1.85966	3.45618	3.45618	3.45618			Ile	0.0286034	0	0	0
	1.07977	0.94138	0.21445	0.0692588	1.63101	0.298344	0.184488	0.0792127	0.112323	0.0755597	0	0.0872618	5.58873	0.149414	2.24931	0.466989	0.430645	0.464571	0.0623152	0.212003	12.1477			Leu	2.50364	3.65368	3.65368	3.65368			Leu	0.0260475	0	0	0
	1.0994	1.13147	0.216363	0.0696684	1.67755	0.335667	0.192095	0.0829284	0.124228	0.0791511	0	0.0864634	5.78218	0.151619	2.39826	0.469998	0.431868	0.460844	0.0610942	0.215889	12.6685			Lys	2.30367	2.30367	2.30367	2.30367			Lys	0	0	0	0
N 1/2	1.07425	1.03949	0.200559	0.0685348	1.35976	0.224522	0.1868	0.0614525	0	0	0	0.0780695	5.35244	0.141354	2.37666	0.443051	0.398791	0.423986	0.0617143	0.0788179	11.1936			Met	0.796367	1.15534	1.43428	1.65819			Met	0.0262965	0.0324058	0.0189351	0.0122398
	1.06417	0.917196	0.201723	0.06885	1.30073	0.219897	0.194052	0.0644823	0	0	0	0.0715803	5.33808	0.139981	2.26269	0.438477	0.398117	0.411675	0.0602099	0.0539729	10.9432			NH4	5.20221	11.5271	16.9168	22.2398			NH4	0.665663	0.392532	0.340115	0.367398
	1.05652	0.777875	0.201495	0.070737	1.1939	0.23009	0.189273	0.0630375	0	0	0	0.0665132	5.37186	0.139688	2.34181	0.433478	0.392646	0.404153	0.0605265	0.0711552	10.7229			Phe	0.175585	0.310868	0.427149	0.644442			Phe	0.00877511	0.00660593	0.00665027	0.00668078
	1.06464	0.683562	0.203973	0.0666413	1.14107	0.195095	0.190674	0.0471093	0	0	0	0.0574149	5.20621	0.142064	2.22218	0.435309	0.3995	0.413071	0.0614109	0.0749895	10.3827			Pro	n.d.	n.d.	n.d.	n.d.			Pro	n.d.	n.d.	n.d.	n.d.
	1.03132	0.967527	0.197011	0.0713371	0.929697	0.192476	0.188351	0.0388093	0	0	0	0.0528288	5.45058	0.138271	2.30291	0.409537	0.372453	0.395743	0.0617614	0.0174758	10.5152			Ser	0.830009	1.37063	1.95452	2.49818			Ser	0.0210743	0.0377132	0.0577458	0.0642814
	1.03845	0.985929	0.196494	0.0673749	1.11507	0.254197	0.185429	0.057896	0	0	0	0.0753639	5.36514	0.137221	2.36357	0.422463	0.382641	0.413452	0.0595301	0.0512364	10.8079			Thr	-2.25779	-1.81007	-1.09172	-0.402969			Thr	0.0387886	0.0348112	0.0656633	0.0746031
	1.06494	0.871333	0.204916	0.0665874	1.12689	0.225856	0.188856	0.0466732	0	0	0	0.0711948	5.20118	0.142342	2.23722	0.435884	0.401212	0.414622	0.0609562	0.0498159	10.5733			Trp	8.26976	9.172	9.64919	9.95371			Trp	0.0364621	0.0309778	0.0316713	0.0179768
	1.04507	1.00473	0.198425	0.0652705	1.09749	0.231833	0.188556	0.0450966	0	0	0	0.0680911	5.14829	0.139414	2.37341	0.424089	0.386411	0.401382	0.060769	0.0516544	10.5566			Tyr	0.142557	0.148995	0.163739	0.215335			Tyr	0.00371899	0.00300621	0.00431585	0.00490137
	1.03492	0.873636	0.201852	0.0662787	1.0789	0.224537	0.185794	0.0437738	0	0	0	0.0545708	5.15151	0.139325	2.2448	0.422789	0.389395	0.401551	0.0598015	0.0387231	10.3674			Val	0.691527	2.96615	3.74299	3.75918			Val	0.0433324	0.0736225	0.0136802	2.18939e-16
	1.06843	1.01018	0.206258	0.0674985	1.15795	0.254726	0.193831	0.046977	0	0	0	0.0674515	5.31317	0.14229	2.3629	0.435904	0.398804	0.406583	0.0615911	0.0786086	10.9103			Nass	69.966	104.175	130.382	157.578			Nass	3.36704	2.96914	2.76968	2.30342
N3/4	1.02664	0.911205	0.189214	0.069032	0.982486	0.190761	0.184952	0.033115	0	0	0	0.0545446	4.97054	0.132643	2.42576	0.40827	0.359823	0.386131	0.0606187	0	9.95998
	1.04185	0.739993	0.19462	0.0695452	0.906472	0.171556	0.190975	0.0295671	0	0	0	0.048401	5.07989	0.134843	2.27781	0.4058	0.3641	0.387763	0.0617305	0	9.82711		*Calculated by multiplying the millimolar concentration of a proteinogenic amino acid by the number of nitrogen atoms that are provided through the catabolism of this molecule and by the molar mass of nitrogen (14).
	1.00182	0.665252	0.188961	0.0707251	0.838116	0.177519	0.186893	0.0343059	0	0	0	0.0489944	4.96071	0.13067	2.36851	0.394864	0.336167	0.367746	0.0598265	0	9.46257
	1.01178	0.552684	0.191464	0.0690614	0.799823	0.155031	0.186872	0.0321435	0	0	0	0.0466098	4.87157	0.133047	2.24464	0.394244	0.35604	0.376342	0.0595585	0.0115619	9.24783
	0.971458	0.796119	0.180573	0.0716386	0.555878	0.145314	0.183079	0.0217352	0	0	0	0.0356772	4.85817	0.128698	2.37882	0.353651	0.314017	0.364902	0.0572962	0	9.0382
	0.998551	0.857494	0.185838	0.0687099	0.719163	0.16883	0.184296	0.0295502	0	0	0	0.0481055	4.99325	0.130319	2.45684	0.381954	0.322443	0.37637	0.0601056	0	9.52498
	1.01528	0.776939	0.192104	0.0677304	0.787636	0.180988	0.185978	0.0323899	0	0	0	0.0497412	4.85164	0.133696	2.33739	0.394313	0.354966	0.382209	0.0601637	0	9.46578
	1.00055	0.855109	0.187508	0.0684067	0.742275	0.184452	0.187883	0.0301458	0	0	0	0.0447503	4.84863	0.131711	2.44433	0.383272	0.325291	0.367785	0.0591566	0	9.41692		Mean		N1/4	N1/2	N3/4	EN		SEM		N1/4	N1/2	N3/4	EN
	0.988269	0.721867	0.190308	0.0675028	0.720893	0.176642	0.184449	0.0286201	0	0	0	0.041947	4.81399	0.131974	2.29926	0.380855	0.343682	0.368937	0.0591096	0	9.21905		Amino acids mg.L-1	Ala	5.48765	8.73382	13.1149	15.9603		Amino acids mg.L-1	Ala	0.386108	0.368504	0.473682	0.425442
	0.994272	0.844097	0.189907	0.0681051	0.784541	0.18978	0.186885	0.0309115	0	0	0	0.0450666	4.80026	0.131292	2.41166	0.386695	0.330329	0.367183	0.0601736	0	9.4095			Arg	88.2007	105.377	129.923	173.521			Arg	6.71452	5.28749	4.96112	3.42543
EN	0.992897	0.569115	0.178322	0.0688541	0.664367	0.144744	0.185636	0.0151043	0	0	0	0.0341576	4.57611	0.116413	2.41369	0.371711	0.321929	0.359114	0.05762	0	8.65609			Asp	3.11669	4.64701	6.2724	7.89912			Asp	0.115042	0.115864	0.136687	0.145979
	0.996149	0.596472	0.179872	0.0706621	0.635397	0.149291	0.186028	0.0143535	0	0	0	0.0326517	4.62347	0.117348	2.43909	0.367843	0.319083	0.358151	0.0575601	0	8.70433			Cys	0.772765	1.02277	0.875597	0.851181			Cys	0.0992611	0.0966508	0.0508716	0.0513757
	0.996387	0.41489	0.18317	0.0724298	0.570345	0.139199	0.184864	0.0177124	0	0	0	0.0330888	4.68448	0.119656	2.40821	0.36816	0.305647	0.360145	0.057104	0	8.50728			Gln	114.204	188.743	242.24	282.959			Gln	3.30273	4.63315	4.49729	3.8436
	0.975137	0.382504	0.178584	0.0687662	0.487606	0.126183	0.181366	0.0142957	0	0	0	0.0305802	4.55202	0.117433	2.34275	0.350563	0.292235	0.34926	0.056108	0	8.16264			Glu	42.4755	51.8855	59.4171	65.206			Glu	1.24509	0.805901	0.574233	0.727937
	0.955614	0.480447	0.169702	0.0699962	0.326631	0.0874623	0.180227	0	0	0	0	0.0228682	4.59203	0.115217	2.45087	0.315553	0.256273	0.349737	0.0530227	0	7.97479			Gly	n.d.	n.d.	-1.03097	-0.70052			Gly	n.d.	n.d.	0.0448545	0.056931
	0.95398	0.53788	0.171097	0.0678125	0.427323	0.129626	0.177621	0	0	0	0	0.0308007	4.35928	0.11274	2.42516	0.334646	0.275176	0.348366	0.0554284	0	7.98178			His	10.3056	15.1127	18.4115	21.3466			His	0.124229	0.382271	0.144419	0.256796
	0.976863	0.604549	0.177196	0.0677806	0.492857	0.145901	0.180508	0.0147941	0	0	0	0.0329186	4.48909	0.116907	2.52228	0.349733	0.288562	0.355034	0.0561228	0	8.34881			Ile	17.4011	32.34	32.34	32.34			Ile	0.267646	0	0	0
	0.969014	0.543951	0.175301	0.0680803	0.482179	0.14142	0.179789	0.0129709	0	0	0	0.0287672	4.48311	0.116177	2.4409	0.345764	0.28487	0.349897	0.0560107	0	8.23731			Leu	23.4269	34.188	34.188	34.188			Leu	0.24373	0	0	0
	0.947068	0.54469	0.175227	0.0680319	0.462588	0.132695	0.179711	0.0113328	0	0	0	0.0286953	4.44438	0.115382	2.45651	0.340196	0.28009	0.347941	0.0558476	0	8.13388			Lys	12.012	12.012	12.012	12.012			Lys	0	0	0	0
	0.967647	0.540624	0.179715	0.0708772	0.499018	0.150556	0.182453	0.0125565	0	0	0	0.0293735	4.44253	0.116412	2.45436	0.351421	0.291029	0.35021	0.0560614	0	8.24048			Met	8.47562	12.2961	15.2648	17.6479			Met	0.279869	0.34489	0.201524	0.130267
																								NH4	19.6941	43.6382	64.0421	84.1935			NH4	2.52001	1.48601	1.28758	1.39086
	Initial concentrations																							Phe	2.06939	3.6638	5.03425	7.59521			Phe	0.103421	0.0778557	0.0783781	0.0787377
	1.1524	1.51876	0.236211	0.0763636	2.4429	0.578286	0.17248	0.149032	0.24687	0.260977	0.082274	0.148832	6.11321	0.1624	2.56507	0.528	0.262706	1.06376	0.0714696	0.268513	15.5355			Pro	n.d.	n.d.	n.d.	n.d.			Pro	n.d.	n.d.	n.d.	n.d.
																								Ser	6.22507	10.2797	14.6589	18.7363			Ser	0.158057	0.282849	0.433093	0.482111
Consumed amino acids (mmol/L)																								Thr	-19.1912	-15.3856	-9.27961	-3.42524			Thr	0.329703	0.295895	0.558138	0.634127
																								Trp	120.502	133.649	140.602	145.04			Trp	0.531305	0.451391	0.461497	0.261947
	Ala	Arg	Asp	Cys	Gln	Glu	Gly	His	Ile	Leu	Lys	Met	NH4	Phe	Pro	Ser	Thr	Trp	Tyr	Val	Nass			Tyr	1.84305	1.9263	2.11691	2.78397			Tyr	0.0480813	0.0388661	0.0557977	0.0633677
N 1/4	0.0646406	0.389611	0.0265897	0.00966561	0.631839	0.297404	-0.00720664	0.0663873	0.135062	0.172198	0.082274	0.0472351	0.386346	0.0134346	0.135801	0.0568993	-0.162053	0.575055	0.0101671	0.0289514	2.8245			Val	5.77919	24.7885	31.2807	31.416			Val	0.362135	0.615274	0.114327	1.8297e-15
	0.0458721	0.514866	0.0209605	0.00556053	0.636856	0.32594	-0.016556	0.0633196	0.131764	0.177869	0.082274	0.0528372	0.258658	0.0109408	0.288845	0.0510843	-0.174142	0.582578	0.00883703	0.0293397	2.80886
	0.0807784	0.648568	0.0281185	0.00673805	0.842504	0.306706	-0.0114074	0.0666019	0.137251	0.177872	0.082274	0.0581549	0.383823	0.0157187	0.200787	0.0670472	-0.152806	0.60181	0.0105421	0.0526889	3.40298
	0.0648057	0.787705	0.0233423	0.005905	0.796719	0.341884	-0.0192379	0.0622224	0.12154	0.169529	0.082274	0.0687543	0.539694	0.0126655	0.379302	0.0588815	-0.143001	0.598928	0.00924751	0.0460733	3.62793
	0.030393	0.362764	0.0190057	0.00292734	0.86684	0.287084	-0.0191355	0.0706017	0.143508	0.191264	0.082274	0.0616771	0.00504092	0.00840627	0.207307	0.0510476	-0.171556	0.585039	0.0106018	0.0530636	2.64085
	0.0745596	0.432245	0.0278329	0.00716304	0.847438	0.26384	-0.0179218	0.0633641	0.136532	0.18211	0.082274	0.0464208	0.272038	0.0151594	0.217347	0.0659452	-0.158804	0.580773	0.0119804	0.0541016	2.98705		Mean		N1/4	N1/2	N3/4	EN		SEM		N1/4	N1/2	N3/4	EN
	0.07868	0.603123	0.0243389	0.0084134	0.847493	0.294933	-0.00135007	0.0703133	0.141059	0.180521	0.082274	0.0552448	0.643959	0.0147545	0.303013	0.0650602	-0.1648	0.590818	0.00961749	0.0642125	3.60866		Amino acids mmol.L-1	Ala	0.061659	0.0981328	0.147358	0.179329		Amino acids mmol.L-1	Ala	0.0043383	0.0041405	0.00532227	0.00478024
	0.0512254	0.36545	0.0225408	0.00369187	0.775259	0.24914	-0.0168372	0.0661408	0.124426	0.169706	0.082274	0.0545697	0.3708	0.0105704	0.15522	0.0578844	-0.148448	0.589853	0.011303	0.0563832	2.89593			Arg	0.5069	0.605614	0.746683	0.997246			Arg	0.0385892	0.0303879	0.0285122	0.0196864
	0.0726312	0.577379	0.0217609	0.00710481	0.811898	0.279942	-0.0120076	0.0698195	0.134548	0.185417	0.082274	0.0615704	0.524478	0.012986	0.315756	0.0610113	-0.167939	0.599194	0.00915441	0.0565102	3.38773			Asp	0.0234337	0.0349399	0.0471609	0.0593919			Asp	0.000864974	0.000871158	0.00102772	0.00109759
	0.0530045	0.387292	0.0198473	0.00669523	0.765351	0.242618	-0.0196154	0.0661038	0.122642	0.181826	0.082274	0.0623689	0.331024	0.0107814	0.166807	0.0580024	-0.169162	0.60292	0.0103754	0.0526238	2.86697			Cys	0.00638649	0.00845261	0.00723634	0.00703455			Cys	0.000820339	0.000798767	0.000420427	0.000424593
N 1/2	0.0781545	0.479273	0.035652	0.00782883	1.08315	0.353764	-0.0143197	0.0875798	0.24687	0.260977	0.082274	0.0707628	0.76077	0.0210456	0.188406	0.0849491	-0.136085	0.639779	0.00975533	0.189695	4.34187			Gln	0.78222	1.29276	1.65918	1.93807			Gln	0.0226214	0.0317339	0.0308033	0.026326
	0.0882322	0.601563	0.0344871	0.00751367	1.14217	0.358389	-0.021572	0.08455	0.24687	0.260977	0.082274	0.0772519	0.775131	0.0224186	0.302383	0.0895235	-0.135411	0.65209	0.0112597	0.21454	4.59226			Glu	0.288949	0.352963	0.404198	0.443578			Glu	0.00847001	0.00548232	0.00390635	0.00495195
	0.0958846	0.740884	0.0347151	0.00562666	1.24901	0.348195	-0.0167927	0.0859948	0.24687	0.260977	0.082274	0.082319	0.741343	0.0227119	0.223262	0.094522	-0.12994	0.659612	0.0109431	0.197358	4.8125			Gly	-0.0141276	-0.0166815	-0.0137462	-0.00934026			Gly	n.d.	n.d.	0.00059806	0.000759079
	0.087762	0.835197	0.0322375	0.00972237	1.30184	0.383191	-0.0181942	0.101923	0.24687	0.260977	0.082274	0.0914174	0.907001	0.0203364	0.342885	0.0926906	-0.136794	0.650694	0.0100587	0.193523	5.15273			His	0.0664874	0.0975015	0.118784	0.13772			His	0.000801479	0.00246626	0.000931738	0.00165675
	0.121082	0.551232	0.0391994	0.00502649	1.51321	0.38581	-0.0158712	0.110223	0.24687	0.260977	0.082274	0.0960034	0.662626	0.0241287	0.262161	0.118463	-0.109747	0.668021	0.00970821	0.251037	5.02027			Ile	0.132833	0.24687	0.24687	0.24687			Ile	0.0020431	0	0	0
	0.113952	0.53283	0.0397168	0.0089887	1.32783	0.324089	-0.0129487	0.0911363	0.24687	0.260977	0.082274	0.0734683	0.748071	0.0251793	0.2015	0.105537	-0.119935	0.650313	0.0119395	0.217276	4.72756			Leu	0.178831	0.260977	0.260977	0.260977			Leu	0.00186054	0	0	0
	0.087463	0.647425	0.0312944	0.00977621	1.31601	0.35243	-0.0163756	0.102359	0.24687	0.260977	0.082274	0.0776375	0.912031	0.0200577	0.327851	0.092116	-0.138506	0.649143	0.0105134	0.218697	4.9622			Lys	0.082274	0.082274	0.082274	0.082274			Lys	0	0	0	0
	0.107334	0.514032	0.0377855	0.0110931	1.34541	0.346453	-0.0160755	0.103936	0.24687	0.260977	0.082274	0.0807411	0.96492	0.0229858	0.19166	0.103911	-0.123706	0.662383	0.0107006	0.216858	4.97888			Met	0.0568833	0.0825243	0.102448	0.118442			Met	0.00187832	0.0023147	0.00135251	0.000874274
	0.117486	0.645122	0.0343584	0.0100849	1.364	0.353748	-0.0133143	0.105258	0.24687	0.260977	0.082274	0.0942615	0.961695	0.0230749	0.320265	0.105211	-0.126689	0.662214	0.0116681	0.22979	5.16809			NH4	0.371586	0.823362	1.20834	1.58856			NH4	0.0475474	0.028038	0.0242939	0.0262427
	0.0839776	0.508581	0.0299529	0.00886511	1.28495	0.323559	-0.0213514	0.102055	0.24687	0.260977	0.082274	0.0813807	0.800035	0.0201097	0.202166	0.0920961	-0.136098	0.657181	0.00987855	0.189904	4.6252			Phe	0.0125418	0.0222049	0.0305106	0.0460316			Phe	0.000626794	0.000471852	0.000475019	0.000477198
N3/4	0.125768	0.607553	0.0469963		1.46042	0.387524	-0.012472	0.115917	0.24687	0.260977	0.082274	0.0942876	1.14266	0.0297569	0.139309	0.11973	-0.0971173	0.677633	0.0108509	0.268513	5.57548			Pro	0.237019	0.256254	0.200565	0.129688			Pro	0.0214427	0.0165901	0.0195118	0.0121286
	0.110558	0.778766	0.0415907	0.00681847	1.53643	0.40673	-0.0184951	0.119465	0.24687	0.260977	0.082274	0.100431	1.03331	0.0275567	0.287255	0.1222	-0.101394	0.676002	0.00973907	0.268513	5.70835			Ser	0.0592863	0.0979019	0.139608	0.178441			Ser	0.00150531	0.0026938	0.0041247	0.00459153
	0.150584	0.853507	0.0472496	0.00563855	1.60479	0.400766	-0.0144128	0.114726	0.24687	0.260977	0.082274	0.0998378	1.1525	0.03173	0.196559	0.133136	-0.0734608	0.696019	0.0116431	0.268513	6.07289			Thr	-0.161271	-0.129291	-0.07798	-0.0287835			Thr	0.00277062	0.00248651	0.00469023	0.00532879
	0.14062	0.966075	0.0447463	0.00730224	1.64308	0.423254	-0.0143923	0.116889	0.24687	0.260977	0.082274	0.102222	1.24164	0.0293527	0.320428	0.133756	-0.0933337	0.687423	0.0119111	0.256951	6.28762			Trp	0.590697	0.655143	0.689228	0.710979			Trp	0.00260444	0.0022127	0.00226224	0.00128406
	0.180947	0.72264	0.0556377	0.00472507	1.88703	0.432971	-0.0105986	0.127297	0.24687	0.260977	0.082274	0.113155	1.25504	0.033702	0.186246	0.174349	-0.0513113	0.698863	0.0141734	0.268513	6.49725			Tyr	0.0101826	0.0106425	0.0116957	0.0153811			Tyr	0.000265642	0.00021473	0.000308275	0.000350098
	0.153854	0.661264	0.0503724	0.00765377	1.72374	0.409455	-0.0118164	0.119482	0.24687	0.260977	0.082274	0.100727	1.11995	0.0320812	0.108228	0.146046	-0.0597373	0.687394	0.011364	0.268513	6.01047			Val	0.0493948	0.211868	0.267357	0.268513			Val	0.00309517	0.00525875	0.000977155	1.56385e-17
	0.137122	0.74182	0.044107	0.0086332	1.65527	0.397298	-0.0134976	0.116642	0.24687	0.260977	0.082274	0.099091	1.26157	0.0287043	0.227674	0.133687	-0.0922597	0.681555	0.0113059	0.268513	6.06968			Nass	3.10515	4.83816	6.07826	7.24072			Nass	0.0972626	0.0713347	0.0731555	0.0687948
	0.151859	0.663649	0.0487023		1.70063	0.393834	-0.0154029	0.118886	0.24687	0.260977	0.082274	0.104082	1.26458	0.0306888	0.120737	0.144728	-0.0625853	0.69598	0.012313	0.268513	6.11853
	0.164135	0.796891	0.0459025	0.00886082	1.72201	0.401643	-0.0119693	0.120412	0.24687	0.260977	0.082274	0.106885	1.29922	0.0304262	0.265806	0.147145	-0.0809763	0.694827	0.01236	0.268513	6.31641
	0.158133	0.674662	0.0463039	0.00825857	1.65836	0.388505	-0.0144052	0.118121	0.24687	0.260977	0.082274	0.103766	1.31295	0.0311075	0.153405	0.141305	-0.0676234	0.696582	0.011296	0.268513	6.12595
EN	0.159507	0.949644	0.0578886	0.00750955	1.77854	0.433542	-0.0131557	0.133928	0.24687	0.260977	0.082274	0.114675	1.5371	0.0459869	0.151375	0.156289	-0.0592233	0.70465	0.0138496	0.268513	6.87936
	0.156255	0.922287	0.0563381	0.00570153	1.80751	0.428995	-0.0135482	0.134679	0.24687	0.260977	0.082274	0.116181	1.48974	0.0450524	0.125984	0.160157	-0.0563773	0.705613	0.0139096	0.268513	6.83112
	0.156018	1.10387	0.0530407	0.00393387	1.87256	0.439087	-0.012384	0.13132	0.24687	0.260977	0.082274	0.115743	1.42873	0.0427441	0.15686	0.15984	-0.0429415	0.70362	0.0143656	0.268513	7.02818
	0.177267	1.13625	0.0576262	0.00759742	1.9553	0.452103	-0.00888593	0.134737	0.24687	0.260977	0.082274	0.118252	1.56119	0.0449675	0.222318	0.177437	-0.0295296	0.714505	0.0153617	0.268513	7.37281
	0.19679	1.03831	0.0665086	0.00636748	2.11627	0.490823	-0.00774674	0.149032	0.24687	0.260977	0.082274	0.125964	1.52117	0.0471826	0.114202	0.212447	0.0064333	0.714027	0.0184469	0.268513	7.56067
	0.198424	0.980879	0.0651131	0.00855112	2.01558	0.448659	-0.00514134	0.149032	0.24687	0.260977	0.082274	0.118032	1.75393	0.0496601	0.139911	0.193354	-0.0124699	0.715399	0.0160412	0.268513	7.55368
	0.175541	0.91421	0.059015	0.00858299	1.95005	0.432385	-0.00802832	0.134238	0.24687	0.260977	0.082274	0.115914	1.62412	0.0454929	0.0427912	0.178267	-0.0258557	0.708731	0.0153468	0.268513	7.18664
	0.183391	0.974808	0.0609096	0.00828338	1.96072	0.436866	-0.00730931	0.136061	0.24687	0.260977	0.082274	0.120065	1.63009	0.0462229	0.124172	0.182236	-0.0221645	0.713867	0.0154589	0.268513	7.29815
	0.205337	0.974069	0.0609839	0.00833175	1.98032	0.445591	-0.0072306	0.137699	0.24687	0.260977	0.082274	0.120137	1.66882	0.0470178	0.108561	0.187804	-0.0173841	0.715823	0.015622	0.268513	7.40158
	0.184757	0.978134	0.0564951	0.00548643	1.94389	0.42773	-0.00997254	0.136476	0.24687	0.260977	0.082274	0.119459	1.67068	0.0459883	0.110706	0.176579	-0.0283226	0.713555	0.0154082	0.268513	7.29497
	Means from 10 replicates
	Ala	Arg	Asp	Cys	Gln	Glu	Gly	His	Ile	Leu	Lys	Met	NH4	Phe	Pro	Ser	Thr	Trp	Tyr	Val	Nass
N1/4	0.061659	0.5069	0.0234337	0.00638649	0.78222	0.288949	-0.0141276	0.0664874	0.132833	0.178831	0.082274	0.0568833	0.371586	0.0125418	0.237019	0.0592863	-0.161271	0.590697	0.0101826	0.0544571	3.10515
N1/2	0.0981328	0.605614	0.0349399	0.00845261	1.29276	0.352963	-0.0166815	0.0975015	0.24687	0.260977	0.082274	0.0825243	0.823362	0.0222049	0.256254	0.0979019	-0.129291	0.655143	0.0106425	0.211868	4.83816
N3/4	0.147358	0.746683	0.0471609	0.00723634	1.65918	0.404198	-0.0137462	0.118784	0.24687	0.260977	0.082274	0.102448	1.20834	0.0305106	0.200565	0.139608	-0.07798	0.689228	0.0116957	0.267357	6.07826
EN	0.179329	0.997246	0.0593919	0.00703455	1.93807	0.443578	-0.00934026	0.13772	0.24687	0.260977	0.082274	0.118442	1.58856	0.0460316	0.129688	0.178441	-0.0287835	0.710979	0.0153811	0.268513	7.24072
	Standard deviations
	Ala	Arg	Asp	Cys	Gln	Glu	Gly	His	Ile	Leu	Lys	Met	NH4	Phe	Pro	Ser	Thr	Trp	Tyr	Val	Nass
N1/4	0.0162324	0.144388	0.00323644	0.00200941	0.0846416	0.0316919	n.d.	0.00299886	0.00764457	0.00696149	0	0.00702802	0.177906	0.00234525	0.0802314	0.00563234	0.0103667	0.00974492	0.000993943	0.0115811	0.363923
N1/2	0.0154923	0.113701	0.00325958	0.00195657	0.118737	0.020513	n.d.	0.00922791	0	0	0	0.00866081	0.104909	0.00176551	0.0620743	0.0100793	0.00930368	0.00827917	0.000803445	0.0196764	0.26691
N3/4	0.0199141	0.106683	0.00384538	0.0014564	0.115256	0.0146162	0.00223773	0.00348624	0	0	0	0.00506062	0.0908995	0.00177736	0.0730066	0.0154332	0.0175492	0.00846452	0.00115346	0.00365618	0.273723
EN	0.017886	0.0736597	0.0041068	0.00158868	0.0985029	0.0185285	0.00284021	0.00619899	0	0	0	0.00327123	0.0981912	0.00178551	0.0453812	0.0171799	0.0199385	0.0048045	0.00130995	5.85139e-17	0.257407
	Standard errors of the mean
	Ala	Arg	Asp	Cys	Gln	Glu	Gly	His	Ile	Leu	Lys	Met	NH4	Phe	Pro	Ser	Thr	Trp	Tyr	Val	Nass
N1/4	0.0043383	0.0385892	0.000864974	0.000820339	0.0226214	0.00847001	n.d.	0.000801479	0.0020431	0.00186054	0	0.00187832	0.0475474	0.000626794	0.0214427	0.00150531	0.00277062	0.00260444	0.000265642	0.00309517	0.0972626
N1/2	0.0041405	0.0303879	0.000871158	0.000798767	0.0317339	0.00548232	n.d.	0.00246626	0	0	0	0.0023147	0.028038	0.000471852	0.0165901	0.0026938	0.00248651	0.0022127	0.00021473	0.00525875	0.0713347
N3/4	0.00532227	0.0285122	0.00102772	0.000420427	0.0308033	0.00390635	0.00059806	0.000931738	0	0	0	0.00135251	0.0242939	0.000475019	0.0195118	0.0041247	0.00469023	0.00226224	0.000308275	0.000977155	0.0731555
EN	0.00478024	0.0196864	0.00109759	0.000424593	0.026326	0.00495195	0.000759079	0.00165675	0	0	0	0.000874274	0.0262427	0.000477198	0.0121286	0.00459153	0.00532879	0.00128406	0.000350098	1.56385e-17	0.0687948
	Molecular weight
	Ala	Arg	Asp	Cys	Gln	Glu	Gly	His	Ile	Leu	Lys	Met	NH4	Phe	Pro	Ser	Trp	Thr	Tyr	Val
	89	174	133	121	146	147	75	155	131	131	146	149	53	165	115	105	119	204	181	117
	Nitrogen atoms provided per mol of consumed amino acid
	Ala	Arg	Asp	Cys	Gln	Glu	Gly	His	Ile	Leu	Lys	Met	NH4	Phe	Pro	Ser	Trp	Thr	Tyr	Val
	1	3	1	1	2	1	1	1	1	1	2	1	1	1	0	1	1	1	1	1

## Sheet: Dataset S2 % aa in proteins 
Raw data : amino acids in biomass hydrolysate (mM)																								Raw data : biomass production (g.L-1) and proteins content (g proteins/g DW)
Means, standard deviations and standard errors of the mean were calculated from 3 independent experiments.
nmol.mL-1	Ala	Arg	Asp	Asn	Cys	Glu	Gln	Gly	His	Ile	Leu	Lys	Met	Phe	Pro	Ser	Trp	Thr	Tyr	Val		Total	(mg.L-1)		Dry weight	Proteins
	77.41	34.25	61.9268	19.9532	14.52	65.889	23.031	78.3	15.68	39.71	66.65	62.77	6.71	31.9	27.83	61.78	50.8705	56.11	16.33	61.29		113.502		N 1/4	0.6446	0.492668
	83.05	36.16	66.389	21.391	12.02	66.5781	23.2719	85.38	16.52	42.03	70.95	66.68	6.33	33.93	33.56	67.41	54.1077	59.78	18.53	65.49		120.605			0.6485	0.518013
	81.44	35.17	63.1066	20.3334	13.6	64.9405	22.6995	81.67	15.45	39.72	67.62	63.71	6.63	32.31	33.42	63.15	51.5243	56.1	15.12	62.16		115.212		N 1/2	0.9964	0.469356
	Means from 3 replicates																								0.911	0.489512
	Ala	Arg	Asp	Asn	Cys	Glu	Gln	Gly	His	Ile	Leu	Lys	Met	Phe	Pro	Ser	Trp	Thr	Tyr	Val				N3/4	1.2392	0.463655
	80.6333	35.1933	63.8075	20.5592	13.38	65.8026	23.0008	81.7833	15.8833	40.4867	68.4067	64.3867	6.55667	32.7133	31.6033	64.1133	52.1675	57.33	16.66	62.98					1.183	0.449307
	Standard deviations																							EN	1.6687	0.359403
	Ala	Arg	Asp	Asn	Cys	Glu	Gln	Gly	His	Ile	Leu	Lys	Met	Phe	Pro	Ser	Trp	Thr	Tyr	Val					1.5834	0.380474
	2.90524	0.955214	2.3122	0.745006	1.26444	0.822212	0.287398	3.54136	0.563235	1.33658	2.25536	2.04094	0.200333	1.07342	3.26855	2.93602	1.71177	2.12177	1.72879	2.21682				Means from 2 replicates
	Standard errors of the mean																								Dry weight	Proteins
	Ala	Arg	Asp	Asn	Cys	Glu	Gln	Gly	His	Ile	Leu	Lys	Met	Phe	Pro	Ser	Trp	Thr	Tyr	Val				N1/4	0.64655	0.505341
	1.02716	0.337719	0.817487	0.2634	0.447046	0.290696	0.10161	1.25206	0.199134	0.472551	0.797389	0.721581	0.0708284	0.379512	1.15561	1.03804	0.605202	0.750158	0.611218	0.783765				N1/2	0.9537	0.479434
	Molecular weight																							N3/4	1.2111	0.456481
	Ala	Arg	Asp	Asn	Cys	Glu	Gln	Gly	His	Ile	Leu	Lys	Met	Phe	Pro	Ser	Trp	Thr	Tyr	Val				EN	1.62605	0.369939
	89	174	133	132	121	147	146	75	155	131	131	146	149	165	115	105	119	204	181	117				Standard deviations
																									Dry weight	Proteins
Raw data : % amino acids in proteins																								N1/4	0.00275772	0.0179215
																								N1/2	0.0603869	0.0142528
The mass percentage of each amino acid in proteins was calculated dividing its amount in mg.L-1 in the hydrolysate by the total amount of amino acids (sum in mg.L-1 ) . Means, standard deviations and standard errors of the mean were calculated from 8 independent experiments.																								N3/4	0.0397394	0.0101456
																								EN	0.0603162	0.0148997
																								Standard errors of the mean
	Ala	Arg	Asp	Asn	Cys	Glu	Gln	Gly	His	Ile	Leu	Lys	Met	Phe	Pro	Ser	Trp	Thr	Tyr	Val					Dry weight	Proteins
	0.0606993	0.0525057	0.0725649	0.0232051	0.0154792	0.0853349	0.0296252	0.0517392	0.0214128	0.0458319	0.0769251	0.0807424	0.00880857	0.0463736	0.0281973	0.0571523	0.0533347	0.100848	0.0260412	0.0631789				N1/4	0.000975	0.00633622
	0.0612865	0.0521691	0.0732122	0.0234121	0.0120594	0.0811493	0.0281721	0.0530949	0.0212313	0.0456527	0.0770654	0.0807205	0.00782034	0.0464198	0.0320004	0.058688	0.0533878	0.101116	0.0278093	0.0635326				N1/2	0.02135	0.00503913
	0.0629113	0.0531156	0.0728497	0.0232961	0.0142832	0.0828579	0.0287653	0.0531648	0.0207855	0.0451628	0.076886	0.0807349	0.00857434	0.0462724	0.0333584	0.0575524	0.0532182	0.099333	0.0237537	0.0631244				N3/4	0.01405	0.00358703
	Means from 3 replicates																							EN	0.021325	0.00526785
	Ala	Arg	Asp	Asn	Cys	Glu	Gln	Gly	His	Ile	Leu	Lys	Met	Phe	Pro	Ser	Trp	Thr	Tyr	Val
	0.0616324	0.0525968	0.0728756	0.0233044	0.0139406	0.083114	0.0288542	0.0526663	0.0211432	0.0455491	0.0769588	0.0807326	0.00840108	0.0463553	0.0311854	0.0577976	0.0533135	0.100432	0.0258681	0.0632786
	Standard deviations
	Ala	Arg	Asp	Asn	Cys	Glu	Gln	Gly	His	Ile	Leu	Lys	Met	Phe	Pro	Ser	Trp	Thr	Tyr	Val
	0.00114583	0.000479808	0.000324428	0.000103747	0.00173545	0.00210455	0.000730626	0.000803689	0.000322804	0.000346326	9.43275e-05	1.10938e-05	0.000516393	7.54201e-05	0.00267534	0.000796658	8.67412e-05	0.000961529	0.00203332	0.000221591
	Standard errors of the mean
	Ala	Arg	Asp	Asn	Cys	Glu	Gln	Gly	His	Ile	Leu	Lys	Met	Phe	Pro	Ser	Trp	Thr	Tyr	Val
	0.000405113	0.000169638	0.000114703	3.66801e-05	0.000613575	0.000744072	0.000258315	0.000284147	0.000114129	0.000122445	3.33498e-05	3.92224e-06	0.000182573	2.6665e-05	0.000945874	0.000281661	3.06676e-05	0.000339952	0.000718889	7.83441e-05

## Sheet: Dataset S3 Proteinogenic aa
Proteinogenic amino acids (mg.L-1)																						Amino acids content in biomass throughout fermentation
For each amino acid,the proteinogenic concentration (mg.L-1) was calculated by multiplying the % of this amino acid in proteins (mg aa.g proteins-1) by the proteins fraction in biomass (g proteins.g DW-1) and the dry weight content (biomass production) in the medium ( g DW.L-1). Means, standard deviations and standard errors of the mean were calculated from 8 independent experiments.
	Ala	Arg	Asp	Asn	Cys	Glu	Gln	Gly	His	Ile	Leu	Lys	Met	Phe	Pro	Ser	Trp	Thr	Tyr	Val		Mean		N 1/2	N3/4	NT	EF		SEM		N 1/2	N 3/4	NT	EF
N1/4	19.2765	16.6744	23.0447	7.36932	4.91579	27.1001	9.4082	16.431	6.80016	14.555	24.4294	25.6417	2.79737	14.7271	8.95473	18.1501	16.9377	32.0267	8.27001	20.064		Amino acids mg.L-1	Ala	19.9323	27.8587	33.7256	36.6626		Amino acids mg.L-1	Ala	0.327894	0.26413	0.574953	0.129534
	20.5881	17.5252	24.5943	7.86485	4.05113	27.2606	9.4639	17.8363	7.13227	15.3362	25.8887	27.1166	2.6271	15.5939	10.7499	19.7151	17.9346	33.9682	9.34201	21.3426			Arg	17.0998	23.9099	28.9486	31.4592			Arg	0.212701	0.322636	0.609573	0.0151559
N1/2	28.387	24.5551	33.9362	10.8522	7.2391	39.9083	13.8547	24.1967	10.0141	21.434	35.9753	37.7605	4.11947	21.6874	13.1869	26.7282	24.9428	47.1632	12.1786	29.5466			Asp	23.8195	33.2924	40.3038	43.813			Asp	0.387391	0.321869	0.694625	0.146606
	27.3305	23.2646	32.6487	10.4405	5.37783	36.1882	12.5632	23.6775	9.46802	20.3586	34.367	35.997	3.48745	20.7007	14.2704	26.1717	23.808	45.0924	12.4014	28.3321			Asn	7.61709	10.6464	12.8885	14.0107			Asn	0.123881	0.102929	0.22213	0.0468822
N3/4	34.8755	30.1677	41.693	13.3327	8.89375	49.0302	17.0215	29.7273	12.303	26.3332	44.1982	46.3915	5.06106	26.6445	16.2011	32.8375	30.644	57.9433	14.9623	36.3002			Cys	4.48346	6.30847	7.65184	8.27426			Cys	0.216165	0.465315	0.620955	0.504582
	32.5757	27.7295	38.9145	12.4442	6.40993	43.1333	14.9743	28.2216	11.2851	24.2658	40.9626	42.9054	4.15675	24.6735	17.0092	31.1944	28.3772	53.7464	14.7815	33.7695			Glu	27.1804	38.0482	46.0817	50.0331			Glu	0.0401107	0.930022	1.47422	0.572648
EN	36.4035	31.4895	43.5198	13.9169	9.28343	51.1784	17.7673	31.0298	12.842	27.487	46.1347	48.4241	5.28281	27.8119	16.9109	34.2763	31.9867	60.4821	15.6178	37.8906			Gln	9.43605	13.209	15.9979	17.3697			Gln	0.013925	0.32287	0.511796	0.198803
	36.9217	31.4289	44.1062	14.1044	7.2651	48.8878	16.9721	31.9867	12.7907	27.5031	46.4275	48.6295	4.71131	27.9653	19.2784	35.3562	32.1631	60.9169	16.7535	38.2748			Gly	17.1336	23.9371	28.9745	31.5082			Gly	0.351311	0.129801	0.376445	0.23921
	Means																						His	6.96622	9.74104	11.794	12.8164			His	0.0830288	0.136509	0.254474	0.0128428
	Ala	Arg	Asp	Asn	Cys	Glu	Gln	Gly	His	Ile	Leu	Lys	Met	Phe	Pro	Ser	Trp	Thr	Tyr	Val			Ile	14.9456	20.8963	25.2995	27.4951			Ile	0.195291	0.26885	0.516863	0.004032
N1/4	19.9323	17.0998	23.8195	7.61709	4.48346	27.1804	9.43605	17.1336	6.96622	14.9456	25.159	26.3791	2.71223	15.1605	9.85233	18.9326	17.4362	32.9974	8.80601	20.7033			Leu	25.159	35.1711	42.5804	46.2811			Leu	0.364822	0.402069	0.808902	0.0731972
N1/2	27.8587	23.9099	33.2924	10.6464	6.30847	38.0482	13.209	23.9371	9.74104	20.8963	35.1711	36.8787	3.80346	21.194	13.7287	26.4499	24.3754	46.1278	12.29	28.9394			Lys	26.3791	36.8787	44.6484	48.5268			Lys	0.368725	0.440872	0.871512	0.0513629
N3/4	33.7256	28.9486	40.3038	12.8885	7.65184	46.0817	15.9979	28.9745	11.794	25.2995	42.5804	44.6484	4.60891	25.659	16.6051	32.016	29.5106	55.8449	14.8719	35.0348			Met	2.71223	3.80346	4.60891	4.99706			Met	0.0425683	0.158005	0.226079	0.142876
EN	36.6626	31.4592	43.813	14.0107	8.27426	50.0331	17.3697	31.5082	12.8164	27.4951	46.2811	48.5268	4.99706	27.8886	18.0947	34.8162	32.0749	60.6995	16.1857	38.0827			Phe	15.1605	21.194	25.659	27.8886			Phe	0.216705	0.246665	0.492742	0.0383436
	Standard deviations																						Pro	9.85233	13.7287	16.6051	18.0947			Pro	0.448803	0.27088	0.202024	0.591873
	Ala	Arg	Asp	Asn	Cys	Glu	Gln	Gly	His	Ile	Leu	Lys	Met	Phe	Pro	Ser	Trp	Thr	Tyr	Val			Ser	18.9326	26.4499	32.016	34.8162			Ser	0.391266	0.139134	0.410767	0.269975
N1/4	0.927423	0.601609	1.09571	0.350389	0.611407	0.11345	0.0393858	0.993657	0.234841	0.552365	1.03187	1.04291	0.120401	0.612935	1.26941	1.10667	0.704941	1.37286	0.758017	0.904124			Trp	17.4362	24.3754	29.5106	32.0749			Thr	0.249234	0.283691	0.566706	0.0440992
N1/2	0.747071	0.912553	0.910384	0.291126	1.31611	2.6305	0.913215	0.367133	0.386105	0.760422	1.13722	1.24698	0.446907	0.697673	0.766164	0.39353	0.802399	1.46422	0.157566	0.858813			Thr	32.9974	46.1278	55.8449	60.6995			Trp	0.48538	0.517679	1.04922	0.108698
N3/4	1.62621	1.72413	1.9647	0.628277	1.75633	4.16972	1.44758	1.06475	0.71976	1.46191	2.28792	2.46501	0.639449	1.39368	0.571411	1.16182	1.60289	2.96765	0.127853	1.78945			Tyr	8.80601	12.29	14.8719	16.1857			Tyr	0.268	0.0557078	0.0452028	0.283914
EN	0.366379	0.0428674	0.414664	0.132603	1.42717	1.61969	0.562299	0.676588	0.0363251	0.0114042	0.207033	0.145276	0.404114	0.108452	1.67407	0.763605	0.124731	0.307445	0.80303	0.271619			Val	20.7033	28.9394	35.0348	38.0827			Val	0.319656	0.303636	0.632668	0.0960317
	Standard errors of the mean
	Ala	Arg	Asp	Asn	Cys	Glu	Gln	Gly	His	Ile	Leu	Lys	Met	Phe	Pro	Ser	Trp	Thr	Tyr	Val
N1/4	0.327894	0.212701	0.387391	0.123881	0.216165	0.0401107	0.013925	0.351311	0.0830288	0.195291	0.364822	0.368725	0.0425683	0.216705	0.448803	0.391266	0.249234	0.48538	0.268	0.319656
N1/2	0.26413	0.322636	0.321869	0.102929	0.465315	0.930022	0.32287	0.129801	0.136509	0.26885	0.402069	0.440872	0.158005	0.246665	0.27088	0.139134	0.283691	0.517679	0.0557078	0.303636		Mean		N 1/2	N 3/4	NT	EF		SEM		N 1/2	N 3/4	NT	EF
N3/4	0.574953	0.609573	0.694625	0.22213	0.620955	1.47422	0.511796	0.376445	0.254474	0.516863	0.808902	0.871512	0.226079	0.492742	0.202024	0.410767	0.566706	1.04922	0.0452028	0.632668		Amino acids mmol.L-1	Ala	0.223958	0.31302	0.378939	0.411939		Amino acids mmol.L-1	Ala	0.0036842	0.00296775	0.00646014	0.00145544
EN	0.129534	0.0151559	0.146606	0.0468822	0.504582	0.572648	0.198803	0.23921	0.0128428	0.004032	0.0731972	0.0513629	0.142876	0.0383436	0.591873	0.269975	0.0440992	0.108698	0.283914	0.0960317			Arg	0.0982749	0.137413	0.166371	0.1808			Arg	0.00122242	0.00185423	0.0035033	8.71029e-05
	Molecular weight																						Asp	0.179094	0.250319	0.303036	0.329421			Asp	0.00291271	0.00242007	0.00522274	0.0011023
	Ala	Arg	Asp	Asn	Cys	Glu	Gln	Gly	His	Ile	Leu	Lys	Met	Phe	Pro	Ser	Trp	Thr	Tyr	Val			Asn	0.0577052	0.0806543	0.09764	0.106141			Asn	0.000938494	0.000779762	0.0016828	0.000355168
	89	174	133	132	121	147	146	75	155	131	131	146	149	165	115	105	204	119	181	117			Cys	0.0370534	0.0521361	0.0632384	0.0683823			Cys	0.00178649	0.00384558	0.00513186	0.0041701
	Nitrogen atoms required for the synthesis of 1 mole of amino acid																						Glu	0.1849	0.258831	0.313481	0.340361			Glu	0.000272862	0.00632668	0.0100287	0.00389556
	Ala	Arg	Asp	Asn	Cys	Glu	Gln	Gly	His	Ile	Leu	Lys	Met	Phe	Pro	Ser	Trp	Thr	Tyr	Val			Gln	0.0646305	0.0904724	0.109575	0.118971			Gln	9.53767e-05	0.00221144	0.00350545	0.00136166
	1	4	1	2	1	1	2	1	3	1	1	2	1	1	1	1	2	1	1	1			Gly	0.228448	0.319161	0.386326	0.42011			Gly	0.00468414	0.00173068	0.00501927	0.00318947
																							His	0.0449433	0.0628454	0.0760906	0.0826862			His	0.000535669	0.000880702	0.00164177	8.28571e-05
																							Ile	0.114088	0.159514	0.193126	0.209886			Ile	0.00149077	0.00205229	0.00394552	3.07786e-05
																							Leu	0.192054	0.268482	0.325041	0.353291			Leu	0.0027849	0.00306923	0.00617483	0.000558757
																							Lys	0.180679	0.252594	0.305811	0.332375			Lys	0.00252551	0.00301967	0.00596926	0.0003518
																							Met	0.0182029	0.0255266	0.0309323	0.0335373			Met	0.000285693	0.00106044	0.00151731	0.000958898
																							Phe	0.0918816	0.128449	0.155509	0.169022			Phe	0.00131336	0.00149494	0.00298631	0.000232385
																							Pro	0.0856725	0.11938	0.144392	0.157345			Pro	0.00390264	0.00235548	0.00175673	0.00514672
																							Ser	0.180311	0.251904	0.304914	0.331583			Ser	0.00372634	0.00132508	0.00391207	0.00257119
																							Trp	0.0854714	0.119487	0.14466	0.15723			Thr	0.00122174	0.00139064	0.00277797	0.000216173
																							Thr	0.277289	0.387629	0.469285	0.51008			Trp	0.00407882	0.00435025	0.008817	0.000913432
																							Tyr	0.048652	0.0679006	0.0821651	0.0894236			Tyr	0.00148066	0.000307778	0.000249739	0.00156859
																							Val	0.176951	0.247345	0.299443	0.325493			Val	0.0027321	0.00259518	0.00540742	0.000820784
																											4.72808
																						Mean		N 1/2	N 3/4	NT	EF		SEM		N 1/2	N 3/4	NT	EF
																						Amino acids mgN.L-1*	Ala	3.13542	4.38227	5.30515	5.76715		Amino acids mgN.L-1	Ala	0.0515788	0.0415485	0.090442	0.0203762
																							Arg	5.5034	7.69513	9.31679	10.1248			Arg	0.0684555	0.103837	0.196185	0.00487776
																							Asp	2.50732	3.50447	4.2425	4.61189			Asp	0.040778	0.033881	0.0731184	0.0154322
																							Asn	1.61575	2.25832	2.73392	2.97196			Asn	0.0262778	0.0218333	0.0471184	0.0099447
																							Cys	0.518747	0.729905	0.885337	0.957353			Cys	0.0250108	0.0538382	0.071846	0.0583814
																							Glu	2.58861	3.62364	4.38874	4.76506			Glu	0.00382007	0.0885735	0.140402	0.0545379
																							Gln	1.80965	2.53323	3.0681	3.33118			Gln	0.00267055	0.0619203	0.0981527	0.0381266
																							Gly	3.19828	4.46825	5.40856	5.88154			Gly	0.065578	0.0242295	0.0702697	0.0446525
																							His	1.88762	2.63951	3.19581	3.47282			His	0.0224981	0.0369895	0.0689542	0.00348
																							Ile	1.59724	2.23319	2.70376	2.93841			Ile	0.0208708	0.028732	0.0552373	0.000430901
																							Leu	2.68875	3.75874	4.55058	4.94607			Leu	0.0389886	0.0429692	0.0864476	0.0078226
																							Lys	5.05901	7.07263	8.56271	9.30651			Lys	0.0707143	0.0845509	0.167139	0.00985041
																							Met	0.254841	0.357372	0.433052	0.469522			Met	0.00399971	0.0148461	0.0212423	0.0134246
																							Phe	1.28634	1.79828	2.17713	2.36631			Phe	0.0183871	0.0209291	0.0418084	0.00325339
																							Pro	1.19941	1.67132	2.02149	2.20283			Pro	0.0546369	0.0329767	0.0245943	0.0720541
																							Ser	2.52435	3.52666	4.2688	4.64216			Ser	0.0521688	0.0185512	0.0547689	0.0359967
																							Trp	2.3932	3.34565	4.05048	4.40244			Thr	0.0171043	0.019469	0.0388916	0.00302642
																							Thr	3.88205	5.4268	6.56999	7.14112			Trp	0.114207	0.121807	0.246876	0.0255761
																							Tyr	0.681128	0.950608	1.15031	1.25193			Tyr	0.0207292	0.00430889	0.00349635	0.0219602
																							Val	2.47732	3.46283	4.1922	4.5569			Val	0.0382494	0.0363325	0.0757038	0.011491
																							Total	46.8084	65.4388	79.2254	86.108			Nass	0.756724	0.892123	1.67269	0.454696
																						*Calculated by multiplying the millimolar concentration of a proteinogenic amino acid by the number of nitrogen atoms in this molecule and by the molar mass of nitrogen (14).

## Sheet: Dataset S4 Volatile compounds
Raw data: Volatile compounds (mg.L-1)							Raw data: Volatile compounds (µM)
Means, standard deviations and standard errors of the mean were calculated from 4 independent experiments.
	Isobutanol	Isoamyl alcohol	Propanol					Isobutanol	Isoamyl alcohol	Propanol
N 1/4	2.75067	2.06176	1.35852				N 1/4	37.1712	23.4291	22.642
	2.61661	2.01501	1.35315					35.3596	22.8978	22.5525
	3.28551	1.75718	1.36998					44.3988	19.968	22.8331
	3.45237	1.77801	1.43102					46.6536	20.2047	23.8503
N 1/2	7.14681	5.04061	2.28898				N 1/2	96.5785	57.2796	38.1497
	5.71225	4.03432	1.90722					77.1926	45.8446	31.787
	8.31138	3.5813	1.89102					112.316	40.6966	31.5171
	8.39804	3.75765	1.78242					113.487	42.7006	29.707
N 3/4	11.5969	5.2257	2.89785				N 3/4	156.715	59.383	48.2975
	11.485	5.20112	2.9834					155.203	59.1037	49.7233
	14.9494	4.8847	2.96215					202.019	55.508	49.3691
	15.3553	5.05029	2.62314					207.504	57.3896	43.7189
EN	39.4342	10.9026	4.85553				EN	532.895	123.894	80.9254
	40.9106	11.6844	5.13611					552.846	132.778	85.6018
	43.5034	10.8451	4.76337					587.884	123.239	79.3895
	59.2287	13.7221	5.89731					800.388	155.932	98.2885
	Means from 4 replicates							Means from 4 replicates
	Isobutanol	Isoamyl alcohol	Propanol					Isobutanol	Isoamyl alcohol	Propanol
N1/4	3.02629	1.90299	1.37817				N1/4	40.8958	21.6249	22.9695
N1/2	7.39212	4.10347	1.96741				N1/2	99.8935	46.6303	32.7902
N3/4	13.3467	5.09045	2.86663				N3/4	180.36	57.8461	47.7772
EN	45.7692	11.7885	5.16308				EN	618.503	133.961	86.0513
	Standard deviations							Standard deviations
	Isobutanol	Isoamyl alcohol	Propanol					Isobutanol	Isoamyl alcohol	Propanol
N1/4	0.405194	0.157729	0.0359272				N1/4	5.47559	1.79238	0.598787
N1/2	1.25685	0.651987	0.221426				N1/2	16.9845	7.40894	3.69043
N3/4	2.09212	0.157573	0.166356				N3/4	28.2719	1.7906	2.77259
EN	9.12926	1.34465	0.514514				EN	123.368	15.2801	8.57524
	Standard errors of the mean							Standard errors of the mean
	Isobutanol	Isoamyl alcohol	Propanol					Isobutanol	Isoamyl alcohol	Propanol
N1/4	0.143258	0.0557657	0.0127022				N1/4	1.93591	0.633702	0.211703
N1/2	0.444365	0.230512	0.0782859				N1/2	6.00494	2.61946	1.30477
N3/4	0.739675	0.0557103	0.0588156				N3/4	9.99561	0.633072	0.980259
EN	3.22768	0.475406	0.181908				EN	43.6173	5.40234	3.0318
	Molecular weight
	Isobutanol	Isoamyl alcohol	Propanol
	74	88	60

## Sheet: Dataset S5 Is. enr. N15-label
Raw data: Isotopic enrichment during 15N-labeling experiments (2 independent experiments)
Isotopic enrichements that correspond to the labeled fraction of an amino acid with respect to its total amount in proteins were assessed after correction for the natural labeling of raw data (intensities of ions clusters provieded by GC-MS analyses) using the IsoCor software.
Raw data		Ala	Gly	Val	Asp	Phe	Leu	Ile	Thr	Ser	Pro	Lys	His	Glu	Arg
4-15N Arg	N1/4	0.0243	0.0693	0.0132	0.044	0.017	0.0123	0.0127	0.0576	0.06345	0.1159	0.0108	0.0222	0.0673	0.8794
		0.0224	0.06965	0.0126	0.0433	0.0159	0.012	0.0116	0.0564	0.05875	0.1097	0.0094	0.0223	0.0582	0.8707
	N1/2	0.0746	0.08195	0.0556	0.0896	0.0636	0.0555	0.0536	0.06725	0.0739	0.1921	0.0405	0.0464	0.0984	0.9024
		0.0719	0.07875	0.054	0.0867	0.0616	0.0537	0.0513	0.06535	0.0778	0.1832	0.0407	0.047	0.0961	0.9134
	N3/4	0.1004	0.09975	0.0764	0.1046	0.0798	0.075	0.0766	0.07865	0.04575	0.2279	0.047	0.0482	0.1237	0.9236
		0.099	0.0952	0.0747	0.1012	0.0784	0.0734	0.0715	0.0811	0.0778	0.215	0.0465	0.0457	0.0706	0.9327
	EN	0.1231	0.12205	0.1161	0.1482	0.1167	0.1178	0.1162	0.10695	0.1067	0.2801	0.0719	0.0537	0.1597	0.9401
		0.121	0.1191	0.1164	0.1455	0.1155	0.1176	0.1157	0.1108	0.1185	0.2727	0.0707	0.0527	0.1585	0.9407
2-15N Gln	N1/4	0.2727	0.31155	0.2053	0.3541	0.3099	0.1766	0.2256	0.27225	0.2993	0.0095	0.0952	0.0441	0.4171	0.1308
		0.2761	0.31525	0.205	0.3534	0.3105	0.1758	0.2222	0.27675	0.31295	0.0101	0.0852	0.0439	0.419	0.1278
	N1/2	0.2497	0.2814	0.2093	0.3333	0.2988	0.21	0.2439	0.2516	0.23695	0.0413	0.1358	0.077	0.374	0.1279
		0.256	0.28395	0.2051	0.3351	0.2984	0.1991	0.2367	0.2566	0.27855	0.0409	0.1291	0.0774	0.3728	0.1278
	N3/4	0.2315	0.2643	0.2198	0.3269	0.2855	0.2228	0.2474	0.2422	0.25195	0.0433	0.1399	0.0857	0.3627	0.1273
		0.2385	0.27005	0.2154	0.3278	0.2863	0.2168	0.2419	0.2454	0.26145	0.0443	0.1366	0.0819	0.3653	0.1281
	EN	0.215	0.2492	0.2153	0.3063	0.2626	0.2195	0.2369	0.22305	0.23635	0.0443	0.1371	0.0797	0.3275	0.1301
		0.2204	0.25185	0.2145	0.3069	0.2634	0.2168	0.2342	0.22535	0.2395	0.0441	0.1352	0.0809	0.327	0.1249
15N NH4+	N1/4	0.0646	0.1065	0.0408	0.0961	0.0614	0.0361	0.0433	0.0948	0.1016	0.0039	0.0315	0.0254	0.1134	0.129
		0.0663	0.1089	0.0426	0.0982	0.0638	0.0374	0.0448	0.09385	0.09955	0.0041	0.0326	0.0241	0.1176	0.1286
	N1/2	0.1518	0.1755	0.1094	0.2032	0.1673	0.115	0.1269	0.1554	0.1815	0.039	0.1004	0.0548	0.1966	0.1253
		0.1525	0.17405	0.1112	0.2033	0.17	0.1199	0.1297	0.15865	0.169	0.0386	0.1017	0.0532	0.2007	0.1254
	N3/4	0.18	0.20915	0.1624	0.2401	0.2088	0.1731	0.1844	0.1955	0.2288	0.0385	0.1229	0.0585	0.2105	0.1262
		0.1792	0.2075	0.1659	0.2402	0.2102	0.1784	0.189	0.1951	0.20335	0.0381	0.1224	0.0558	0.2009	0.1262
	EN	0.1959	0.226	0.201	0.2729	0.2301	0.2196	0.2099	0.2212	0.204	0.0432	0.139	0.0626	0.2546	0.131
		0.1956	0.2237	0.2016	0.2719	0.2285	0.2122	0.2188	0.2188	0.20285	0.043	0.1384	0.0624	0.2564	0.1318
		Means from 2 replicates
Mean		Ala	Gly	Val	Asp	Phe	Leu	Ile	Thr	Ser	Pro	Lys	His	Glu	Arg
4-15N Arg	N1/4	0.02335	0.069475	0.0129	0.04365	0.01645	0.01215	0.01215	0.057	0.0611	0.1128	0.0101	0.02225	0.06275	0.87505
	N1/2	0.07325	0.08035	0.0548	0.08815	0.0626	0.0546	0.05245	0.0663	0.07585	0.18765	0.0406	0.0467	0.09725	0.9079
	N3/4	0.0997	0.097475	0.07555	0.1029	0.0791	0.0742	0.07405	0.079875	0.061775	0.22145	0.04675	0.04695	0.09715	0.92815
	EN	0.12205	0.120575	0.11625	0.14685	0.1161	0.1177	0.11595	0.108875	0.1126	0.2764	0.0713	0.0532	0.1591	0.9404
2-15N Gln	N1/4	0.2744	0.3134	0.20515	0.35375	0.3102	0.1762	0.2239	0.2745	0.306125	0.0098	0.0902	0.044	0.41805	0.1293
	N1/2	0.25285	0.282675	0.2072	0.3342	0.2986	0.20455	0.2403	0.2541	0.25775	0.0411	0.13245	0.0772	0.3734	0.12785
	N3/4	0.235	0.267175	0.2176	0.32735	0.2859	0.2198	0.24465	0.2438	0.2567	0.0438	0.13825	0.0838	0.364	0.1277
	EN	0.2177	0.250525	0.2149	0.3066	0.263	0.21815	0.23555	0.2242	0.237925	0.0442	0.13615	0.0803	0.32725	0.1275
15N NH4+	N1/4	0.06545	0.1077	0.0417	0.09715	0.0626	0.03675	0.04405	0.094325	0.100575	0.004	0.03205	0.02475	0.1155	0.1288
	N1/2	0.15215	0.174775	0.1103	0.20325	0.16865	0.11745	0.1283	0.157025	0.17525	0.0388	0.10105	0.054	0.19865	0.12535
	N3/4	0.1796	0.208325	0.16415	0.24015	0.2095	0.17575	0.1867	0.1953	0.216075	0.0383	0.12265	0.05715	0.2057	0.1262
	EN	0.19575	0.22485	0.2013	0.2724	0.2293	0.2159	0.21435	0.22	0.203425	0.0431	0.1387	0.0625	0.2555	0.1314
		Standard deviations
SD		Ala	Gly	Val	Asp	Phe	Leu	Ile	Thr	Ser	Pro	Lys	His	Glu	Arg
4-15N Arg	N1/4	0.0013435	0.000247487	0.000424264	0.000494975	0.000777817	0.000212132	0.000777817	0.000848528	0.0033234	0.00438406	0.000989949	7.07107e-05	0.00643467	0.00615183
	N1/2	0.00190919	0.00226274	0.00113137	0.00205061	0.00141421	0.00127279	0.00162635	0.0013435	0.00275772	0.00629325	0.000141421	0.000424264	0.00162635	0.00777817
	N3/4	0.000989949	0.00321734	0.00120208	0.00240416	0.000989949	0.00113137	0.00360624	0.00173241	0.0226628	0.00912168	0.000353553	0.00176777	0.0375474	0.00643467
	EN	0.00148492	0.00208597	0.000212132	0.00190919	0.000848528	0.000141421	0.000353553	0.00272236	0.00834386	0.00523259	0.000848528	0.000707107	0.000848528	0.000424264
2-15N Gln	N1/4	0.00240416	0.0026163	0.000212132	0.000494975	0.000424264	0.000565685	0.00240416	0.00318198	0.00965201	0.000424264	0.00707107	0.000141421	0.0013435	n.d.
	N1/2	0.00445477	0.00180312	0.00296985	0.00127279	0.000282843	0.00770746	0.00509117	0.00353553	0.0294156	0.000282843	0.00473762	0.000282843	0.000848528	n.d.
	N3/4	0.00494975	0.00406586	0.00311127	0.000636396	0.000565685	0.00424264	0.00388909	0.00226274	0.00671751	0.000707107	0.00233345	0.00268701	0.00183848	n.d.
	EN	0.00381838	0.00187383	0.000565685	0.000424264	0.000565685	0.00190919	0.00190919	0.00162635	0.00222739	0.000141421	0.0013435	0.000848528	0.000353553	n.d.
15N NH4+	N1/4	0.00120208	0.00169706	0.00127279	0.00148492	0.00169706	0.000919239	0.00106066	0.000671751	0.00144957	0.000141421	0.000777817	0.000919239	0.00296985	n.d.
	N1/2	0.000494975	0.0010253	0.00127279	7.07107e-05	0.00190919	0.00346482	0.0019799	0.0022981	0.00883883	0.000282843	0.000919239	0.00113137	0.00289914	n.d.
	N3/4	0.000565685	0.00116673	0.00247487	7.07107e-05	0.000989949	0.00374767	0.00325269	0.000282843	0.0179959	0.000282843	0.000353553	0.00190919	0.00678823	n.d.
	EN	0.000212132	0.00162635	0.000424264	0.000707107	0.00113137	0.00523259	0.00629325	0.00169706	0.000813173	0.000141421	0.000424264	0.000141421	0.00127279	n.d.
		Standard errors of the mean
SEM		Ala	Gly	Val	Asp	Phe	Leu	Ile	Thr	Ser	Pro	Lys	His	Glu	Arg
4-15N Arg	N1/4	0.00095	0.000175	0.0003	0.00035	0.00055	0.00015	0.00055	0.0006	0.00235	0.0031	0.0007	5e-05	0.00455	0.00435
	N1/2	0.00135	0.0016	0.0008	0.00145	0.001	0.0009	0.00115	0.00095	0.00195	0.00445	0.0001	0.0003	0.00115	0.0055
	N3/4	0.0007	0.002275	0.00085	0.0017	0.0007	0.0008	0.00255	0.001225	0.016025	0.00645	0.00025	0.00125	0.02655	0.00455
	EN	0.00105	0.001475	0.00015	0.00135	0.0006	0.0001	0.00025	0.001925	0.0059	0.0037	0.0006	0.0005	0.0006	0.0003
2-15N Gln	N1/4	0.0017	0.00185	0.00015	0.00035	0.0003	0.0004	0.0017	0.00225	0.006825	0.0003	0.005	0.0001	0.00095	n.d.
	N1/2	0.00315	0.001275	0.0021	0.0009	0.0002	0.00545	0.0036	0.0025	0.0208	0.0002	0.00335	0.0002	0.0006	n.d.
	N3/4	0.0035	0.002875	0.0022	0.00045	0.0004	0.003	0.00275	0.0016	0.00475	0.0005	0.00165	0.0019	0.0013	n.d.
	EN	0.0027	0.001325	0.0004	0.0003	0.0004	0.00135	0.00135	0.00115	0.001575	0.0001	0.00095	0.0006	0.00025	n.d.
15N NH4+	N1/4	0.00085	0.0012	0.0009	0.00105	0.0012	0.00065	0.00075	0.000475	0.001025	0.0001	0.00055	0.00065	0.0021	n.d.
	N1/2	0.00035	0.000725	0.0009	5e-05	0.00135	0.00245	0.0014	0.001625	0.00625	0.0002	0.00065	0.0008	0.00205	n.d.
	N3/4	0.0004	0.000825	0.00175	5e-05	0.0007	0.00265	0.0023	0.0002	0.012725	0.0002	0.00025	0.00135	0.0048	n.d.
	EN	0.00015	0.00115	0.0003	0.0005	0.0008	0.0037	0.00445	0.0012	0.000575	0.0001	0.0003	0.0001	0.0009	n.d.

## Sheet: Dataset S6 Is. enr.  C13-label
Raw data: Isotopic enrichment during 13C-labeling experiments								Isotopic enrichment
Isotopic enrichements that correspond to the labeled fraction of a molecule with respect to its total amount in proteins or in the medium were assessed after correction for the natural labeling of raw data (intensities of ions clusters provieded by GC-MS analyses) using the IsoCor software.
Proteinogenic amino acids (2 independent experiments)								Volatile compounds (2 independent experiments)
Raw data		Gly	Val	Leu	Ile	Thr		Raw data		Isoamyl alcohol	Isobutanol	Propanol
13C-Valine	N1/4	0.0302	0.3096	0.0142	0.0084	0.0342		13C-Valine	N1/4	0.0115	0.3288	0.0064
		0.0299	0.3027	0.0139	0.0083	0.0328				0.0112	0.3241	0.0148
	N1/2	0.0307	0.3798	0.0597	0.0086	0.0308			N1/2	0.0536	0.4	0.0224
		0.0319	0.3811	0.0592	0.0081	0.0318				0.0536	0.4068	0.0037
	N3/4	0.032	0.3226	0.0631	0.009	0.0341			N3/4	0.0523	0.3185	0.0031
		0.0323	0.3215	0.0643	0.0091	0.0333				0.05	0.3187	0.0003
	EN	0.0312	0.2522	0.0537	0.0095	0.0338			EN	0.0304	0.1603	0.0033
		0.032	0.2539	0.0543	0.0093	0.0336				0.0293	0.1569	0.0012
13C-Leucine	N1/4	0.0301	0.0117	0.7726	0.0081	0.0325		13C-Leucine	N1/4	0.5837	0.0202	0.0038
		0.0301	0.0115	0.7892	0.008	0.0327				0.5879	0.0197	0.0146
	N1/2	0.0293	0.0121	0.6577	0.0082	0.0319			N1/2	0.3777	0.0205	0.0083
		0.0283	0.0118	0.6918	0.0071	0.0282				0.3837	0.0208	0.0041
	N3/4	0.0314	0.0124	0.4923	0.009	0.0325			N3/4	0.2246	0.0194	0.0027
		0.0316	0.0123	0.5089	0.009	0.0326				0.2284	0.0177	0.0017
	EN	0.0319	0.0128	0.3954	0.0094	0.0348			EN	0.1053	0.0207	0.0013
		0.0312	0.0126	0.399	0.0092	0.0321				0.1102	0.0207	0.0018
		Means from 2 replicates								Means from 2 replicates
Mean		Gly	Val	Leu	Ile	Thr		Mean		Isoamyl alcohol	Isobutanol	Propanol
13C-Valine	N1/4	0.03005	0.30615	0.01405	0.00835	0.0335		13C-Valine	N1/4	0.01135	0.32645	0.0106
	N1/2	0.0313	0.38045	0.05945	0.00835	0.0313			N1/2	0.0536	0.4034	0.01305
	N3/4	0.03215	0.32205	0.0637	0.00905	0.0337			N3/4	0.05115	0.3186	0.0017
	EN	0.0316	0.25305	0.054	0.0094	0.0337			EN	0.02985	0.1586	0.00225
13C-Leucine	N1/4	0.0301	0.0116	0.7809	0.00805	0.0326		13C-Leucine	N1/4	0.5858	0.01995	0.0092
	N1/2	0.0288	0.01195	0.67475	0.00765	0.03005			N1/2	0.3807	0.02065	0.0062
	N3/4	0.0315	0.01235	0.5006	0.009	0.03255			N3/4	0.2265	0.01855	0.0022
	EN	0.03155	0.0127	0.3972	0.0093	0.03345			EN	0.10775	0.0207	0.00155
		Standard deviations of the mean								Standard deviations of the mean
SEM		Gly	Val	Leu	Ile	Thr		SEM		Isoamyl alcohol	Isobutanol	Propanol
13C-Valine	N1/4	0.000106066	0.00243952	0.000106066	3.53553e-05	0.000494975		13C-Valine	N1/4	0.00015	0.00235	0.0042
	N1/2	0.000424264	0.000459619	0.000176777	0.000176777	0.000353553			N1/2	0	0.0034	0.00935
	N3/4	0.000106066	0.000388909	0.000424264	3.53553e-05	0.000282843			N3/4	0.00115	0.0001	0.0014
	EN	0.000282843	0.000601041	0.000212132	7.07107e-05	7.07107e-05			EN	0.00055	0.0017	0.00105
13C-Leucine	N1/4	0	7.07107e-05	0.00586899	3.53553e-05	7.07107e-05		13C-Leucine	N1/4	0.00105	0.000125	0.0027
	N1/2	0.000353553	0.000106066	0.0120562	0.000388909	0.00130815			N1/2	0.003	0.00015	0.0021
	N3/4	7.07107e-05	3.53553e-05	0.00586899	0	3.53553e-05			N3/4	0.0019	0.00085	0.0005
	EN	0.000247487	7.07107e-05	0.00127279	7.07107e-05	0.000954594			EN	0.00245	0	0.00025

## Sheet: Table S1 15N tracer exp. 
15N-filiation experiments
																	Experimental data
Isotopic enrichment of proteinogenic amino acids and volatile compounds.																	n.d.: not determined
Mean		Ala	Gly	Val	Asp	Phe	Leu	Ile	Thr	Ser	Pro	Lys	His	Glu	Arg
4-15N Arg	N1/4	0.02335	0.069475	0.0129	0.04365	0.01645	0.01215	0.01215	0.057	0.0611	0.1128	0.0101	0.02225	0.06275	0.87505
	N1/2	0.07325	0.08035	0.0548	0.08815	0.0626	0.0546	0.05245	0.0663	0.07585	0.18765	0.0406	0.0467	0.09725	0.9079
	N3/4	0.0997	0.097475	0.07555	0.1029	0.0791	0.0742	0.07405	0.079875	0.061775	0.22145	0.04675	0.04695	0.09715	0.92815
	EN	0.12205	0.120575	0.11625	0.14685	0.1161	0.1177	0.11595	0.108875	0.1126	0.2764	0.0713	0.0532	0.1591	0.9404
2-15N Gln	N1/4	0.2744	0.3134	0.20515	0.35375	0.3102	0.1762	0.2239	0.2745	0.306125	0.0098	0.0902	0.044	0.41805	0.1293
	N1/2	0.25285	0.282675	0.2072	0.3342	0.2986	0.20455	0.2403	0.2541	0.25775	0.0411	0.13245	0.0772	0.3734	0.12785
	N3/4	0.235	0.267175	0.2176	0.32735	0.2859	0.2198	0.24465	0.2438	0.2567	0.0438	0.13825	0.0838	0.364	0.1277
	EN	0.2177	0.250525	0.2149	0.3066	0.263	0.21815	0.23555	0.2242	0.237925	0.0442	0.13615	0.0803	0.32725	0.1275
15N NH4+	N1/4	0.06545	0.1077	0.0417	0.09715	0.0626	0.03675	0.04405	0.094325	0.100575	0.004	0.03205	0.02475	0.1155	0.1288
	N1/2	0.15215	0.174775	0.1103	0.20325	0.16865	0.11745	0.1283	0.157025	0.17525	0.0388	0.10105	0.054	0.19865	0.12535
	N3/4	0.1796	0.208325	0.16415	0.24015	0.2095	0.17575	0.1867	0.1953	0.216075	0.0383	0.12265	0.05715	0.2057	0.1262		Part of total nitrogen in proteins (in mg N.L-1) contained in the proteinogenic amino acids quantified in the study.(EV3)
	EN	0.19575	0.22485	0.2013	0.2724	0.2293	0.2159	0.21435	0.22	0.203425	0.0431	0.1387	0.0625	0.2555	0.1314
Proteinogenic amino acids concentration (mgN.L-1).
																	total nitrogen in proteins (mg N.L-1)		% of nitrogen in proteins found in quantified proteinogenic amino acids
	Mean	Ala	Gly	Val	Asp	Phe	Leu	Ile	Thr	Ser	Pro	Lys	His	Glu	Arg
	N1/4	3.13542	3.19828	2.47732	2.50732	1.28634	2.68875	1.59724	2.3932	2.52435	1.19941	5.05901	1.88762	2.58861	5.5034		46.8084		0.812808
	N1/2	4.38227	4.46825	3.46283	3.50447	1.79828	3.75874	2.23319	3.34565	3.52666	1.67132	7.07263	2.63951	3.62364	7.69513		65.4388		0.812707
	N3/4	5.30515	5.40856	4.1922	4.2425	2.17713	4.55058	2.70376	4.05048	4.2688	2.02149	8.56271	3.19581	4.38874	9.31679		79.2254		0.812677
	EN	5.76715	5.88154	4.5569	4.61189	2.36631	4.94607	2.93841	4.40244	4.64216	2.20283	9.30651	3.47282	4.76506	10.1248		86.108		0.812758
Labeling recovered in proteinogenic amino acids. Labeled and unlabeled fractions of nitrogen included in proteinogenic amino acids are calculated from their concentrations expressed in mg N.L-1 and their isotopic enrichments. Data are expressed in mg N.L-1.
		Ala		Gly		Val		Asp		Phe		Leu		Ile		Thr		Ser		Pro		Lys		His		Glu		Arg		Total
Mean		Labeled	Unlabeled	Labeled	Unlabeled	Labeled	Unlabeled	Labeled	Unlabeled	Labeled	Unlabeled	Labeled	Unlabeled	Labeled	Unlabeled	Labeled	Unlabeled	Labeled	Unlabeled	Labeled	Unlabeled	Labeled	Unlabeled	Labeled	Unlabeled	Labeled	Unlabeled	Labeled	Unlabeled	Labeled*	Unlabeled*
4-15N Arg	N1/4	0.073212	3.06221	0.2222	2.97608	0.0319574	2.44536	0.109444	2.39787	0.0211603	1.26518	0.0326683	2.65608	0.0194064	1.57783	0.136412	2.25679	0.154238	2.37011	0.135294	1.06412	0.051096	5.00791	0.0419995	1.84562	0.162435	2.42617	4.81575	0.687649	6.00727	32.039
	N1/2	0.321002	4.06127	0.359024	4.10923	0.189763	3.27307	0.308919	3.19555	0.112572	1.68571	0.205227	3.55352	0.117131	2.11606	0.221816	3.12383	0.267497	3.25916	0.313623	1.35769	0.287149	6.78548	0.123265	2.51624	0.352399	3.27124	6.9864	0.708721	10.1658	43.0168
	N3/4	0.528923	4.77622	0.5272	4.88136	0.316721	3.87548	0.436553	3.80595	0.172211	2.00492	0.337653	4.21292	0.200214	2.50355	0.323532	3.72695	0.263705	4.00509	0.44766	1.57383	0.400307	8.16241	0.150043	3.04576	0.426366	3.96237	8.64738	0.669411	13.1785	51.2062
	EN	0.703881	5.06327	0.709167	5.17237	0.52974	4.02716	0.677257	3.93464	0.274728	2.09158	0.582153	4.36392	0.340708	2.5977	0.479315	3.92312	0.522708	4.11946	0.608862	1.59397	0.663554	8.64296	0.184754	3.28807	0.758121	4.00694	9.52137	0.603438	16.5563	53.4286
2-15N Gln	N1/4	0.860358	2.27506	1.00234	2.19594	0.508221	1.96909	0.886963	1.62035	0.399023	0.887319	0.473758	2.21499	0.357622	1.23962	0.656933	1.73627	0.772766	1.75158	0.0117543	1.18766	0.456323	4.60269	0.0830553	1.80456	1.08217	1.50644	0.711589	4.79181	8.26287	29.7834
	N1/2	1.10806	3.27422	1.26306	3.20519	0.717498	2.74533	1.17119	2.33327	0.536967	1.26132	0.768851	2.98989	0.536637	1.69656	0.850129	2.49552	0.908996	2.61766	0.0686912	1.60263	0.93677	6.13586	0.20377	2.43574	1.35307	2.27057	0.983822	6.7113	11.4075	41.7751
	N3/4	1.24671	4.05844	1.44503	3.96353	0.912223	3.27998	1.38878	2.85372	0.622441	1.55469	1.00022	3.55036	0.661476	2.04229	0.987507	3.06297	1.0958	3.173	0.0885415	1.93295	1.1838	7.37892	0.267809	2.928	1.5975	2.79124	1.18975	8.12704	13.6876	50.6971
	EN	1.25551	4.51164	1.47347	4.40807	0.979279	3.57763	1.41401	3.19789	0.622339	1.74397	1.07899	3.86709	0.692141	2.24626	0.987026	3.41541	1.10449	3.53768	0.0973651	2.10546	1.26708	8.03943	0.278867	3.19395	1.55937	3.20569	1.29091	8.83389	14.1008	55.8841
15N NH4+	N1/4	0.205213	2.9302	0.344455	2.85382	0.103304	2.37401	0.243586	2.26373	0.080525	1.20582	0.0988116	2.58994	0.0703584	1.52688	0.225738	2.16746	0.253886	2.27046	0.00479766	1.19462	0.162141	4.89687	0.0467186	1.8409	0.298984	2.28962	0.708837	4.79456	2.84736	35.1989
	N1/2	0.666763	3.71551	0.780938	3.68731	0.38195	3.08088	0.712283	2.79218	0.30328	1.495	0.441465	3.31728	0.286519	1.94668	0.52535	2.8203	0.618047	2.90861	0.0648471	1.60647	0.714689	6.35794	0.142533	2.49697	0.719836	2.9038	0.964584	6.73054	7.32308	45.8595
	N3/4	0.952804	4.35234	1.12674	4.28183	0.68815	3.50405	1.01884	3.22367	0.456109	1.72102	0.799764	3.75081	0.504793	2.19897	0.791059	3.25942	0.92238	3.34642	0.0774232	1.94407	1.05022	7.5125	0.18264	3.01317	0.902763	3.48597	1.17578	8.14101	10.6495	53.7352
	EN	1.12892	4.63823	1.32246	4.55908	0.917305	3.6396	1.25628	3.35561	0.542594	1.82371	1.06786	3.87822	0.629847	2.30856	0.968536	3.4339	0.944332	3.69783	0.094942	2.10789	1.29081	8.0157	0.217051	3.25577	1.21747	3.54759	1.3304	8.79441	12.9288	57.0561
Nitrogen provided by arginine, glutamine or ammonium recovered in the proteinogenic acids quantified in this study throughout the fermentation.
		in mg N.L-1*	in % of total nitrogen**
Experiment
4-15N Arg	N1/4	6.00727	0.157894
	N1/2	10.1658	0.191149
	N3/4	13.1785	0.204683
	EN	16.5563	0.23657
2-15N Gln	N1/4	7.55128	0.198476
	N1/2	10.4237	0.195998
	N3/4	12.4978	0.194112
	EN	12.8099	0.183038
15N NH4+	N1/4	2.13852	0.0562084
	N1/2	6.3585	0.11956
	N3/4	9.47368	0.147142
	EN	11.5984	0.165727
* Sum of the labeled fraction (in mg N.L-1) of proteinogenic amino acids quantified in the study (Ala, Gly, Val, Asp, Phe, Leu, Ile, Thr, Ser, Pro, Lys, His, Glu, Arg) during experiments in presence of 15N-labeled arginine, glutamine or ammonium.
** Ratio between the labeled nitrogen fraction and the total nitrogen amount of proteinogenic amino acids quantified in the study.
Mass and isotopic balance of arginine consumption and use.
		Consumed arginine	Proteinogenic arginine	Isotopic enrichment	Labeled proteinogenic arginine*	Arginine catabolised to provide nitrogen to other amino acids**
Mean (mM)
4-15N Arg	N1/4	0.5069	0.0982749	0.87505	0.0859955	0.0291153
	N1/2	0.605614	0.137413	0.9079	0.124757	0.0736099
	N3/4	0.746683	0.166371	0.92815	0.154417	0.105527
	EN	0.997246	0.1808	0.9404	0.170024	0.163766
* Calculated multiplying the arginine content in proteins (in mM) by the isotopic enrichement of proteinogenic arginine.
** Sum of the labeled fraction (in mM) of proteinogenic amino acids quantified in the study except Arg (Ala, Gly, Val, Asp, Phe, Leu, Ile, Thr, Ser, Pro, Lys, His, Glu) during experiments in presence of 15N-labeled arginine divided by 3 (number of nitrogen atoms from arginine available for de novo synthesis.

## Sheet: Table S2 13C tracer exp.
13C-filiation experiments
											Experimental data
Isotopic enrichment of proteinogenic amino acids and volatile compounds											n.d.: not determined
	Mean	Gly	Val	Leu	Ile	Thr	Isobutanol	Isoamyl alcohol	Propanol
13C-Valine	N1/4	0.03005	0.30615	0.01405	0.00835	0.0335	0.32645	0.01135	0.0106
	N1/2	0.0313	0.38045	0.05945	0.00835	0.0313	0.4034	0.0536	0.01305
	N3/4	0.03215	0.32205	0.0637	0.00905	0.0337	0.3186	0.05115	0.0017
	EN	0.0316	0.25305	0.054	0.0094	0.0337	0.1586	0.02985	0.00225
13C-Leucine	N1/4	0.0301	0.0116	0.7809	0.00805	0.0326	0.01995	0.5858	0.0092
	N1/2	0.0288	0.01195	0.67475	0.00765	0.03005	0.02065	0.3807	0.0062
	N3/4	0.0315	0.01235	0.5006	0.009	0.03255	0.01855	0.2265	0.0022
	EN	0.03155	0.0127	0.3972	0.0093	0.03345	0.0207	0.10775	0.00155
Labeling recovered in proteinogenic amino acids. Labeled and unlabeled fractions of proteinogenic amino acids were calculated from concentrations expressed in mM and isotopic enrichments of proteinogenic amino acids.
		Gly			Val			Leu			Ile			Thr
	Mean	Total	Labeled	Unlabeled	Total	Labeled	Unlabeled	Total	Labeled	Unlabeled	Total	Labeled	Unlabeled	Total	Labeled	Unlabeled
13C-Valine	N1/4	0.228448	0.00686488	0.221584	0.176951	0.0541736	0.122778	0.192054	0.00269835	0.189355	0.114088	0.000952639	0.113136	0.277289	0.00928919	0.268
	N1/2	0.319161	0.00998973	0.309171	0.247345	0.0941024	0.153243	0.268482	0.0159612	0.252521	0.159514	0.00133194	0.158182	0.387629	0.0121328	0.375496
	N3/4	0.386326	0.0124204	0.373906	0.299443	0.0964356	0.203007	0.325041	0.0207051	0.304336	0.193126	0.00174779	0.191378	0.469285	0.0158149	0.45347
	EN	0.42011	0.0132755	0.406835	0.325493	0.082366	0.243127	0.353291	0.0190777	0.334213	0.209886	0.00197293	0.207913	0.51008	0.0171897	0.49289
13C-Leucine	N1/4	0.228448	0.0068763	0.221572	0.176951	0.00205263	0.174898	0.192054	0.149975	0.042079	0.114088	0.000918412	0.11317	0.277289	0.00903963	0.26825
	N1/2	0.319161	0.00919183	0.309969	0.247345	0.00295577	0.244389	0.268482	0.181158	0.0873237	0.159514	0.00122028	0.158294	0.387629	0.0116482	0.37598
	N3/4	0.386326	0.0121693	0.374157	0.299443	0.00369812	0.295745	0.325041	0.162716	0.162326	0.193126	0.00173813	0.191388	0.469285	0.0152752	0.45401
	EN	0.42011	0.0132545	0.406856	0.325493	0.00413376	0.321359	0.353291	0.140327	0.212964	0.209886	0.00195194	0.207934	0.51008	0.0170622	0.493018
Labeling recovered in volatile compounds. Labeled and unlabeled fractions of volatile compounds were calculated from their concentrations expressed in mM and their isotopic enrichments.
	Isobutanol			Isoamyl alcohol			Propanol
	Total	Labeled	Unlabeled	Total	Labeled	Unlabeled	Total	Labeled	Unlabeled
13C-Valine	40.8958	13.3504	27.5454	21.6249	0.245443	21.3795	22.9695	0.243476	22.726
	99.8935	40.297	59.5965	46.6303	2.49939	44.131	32.7902	0.427912	32.3623
	180.36	57.4628	122.897	57.8461	2.95883	54.8872	47.7772	0.0812213	47.696
	618.503	98.0946	520.409	133.961	3.99873	129.962	86.0513	0.193615	85.8577
13C-Leucine	40.8958	0.815871	40.0799	21.6249	12.6679	8.95704	22.9695	0.211319	22.7582
	99.8935	2.0628	97.8307	46.6303	17.7522	28.8782	32.7902	0.203299	32.5869
	180.36	3.34568	177.015	57.8461	13.1021	44.7439	47.7772	0.10511	47.6721
	618.503	12.803	605.7	133.961	14.4343	119.527	86.0513	0.13338	85.9179

## Sheet: Table S3 Pool intracellular N
Table S4 : Contribution of arginine, glutamine and ammonium to the intracellular nitrogen pool
Nitrogen provided by arginine, glutamine or ammonium recovered in the proteinogenic acids quantified in this study throughout the fermentation.
												Experimental data
		in mg N.L-1*	in % of total nitrogen**									n.d.: not determined
Experiment
4-15N Arg	N1/4	6.00727	0.157894
	N1/2	10.1658	0.191149
	N3/4	13.1785	0.204683
	EN	16.5563	0.23657
2-15N Gln	N1/4	8.26287	0.21718
	N1/2	11.4075	0.214497
	N3/4	13.6876	0.212591
	EN	14.1008	0.201484
15N NH4+	N1/4	2.84736	0.0748393
	N1/2	7.32308	0.137697
	N3/4	10.6495	0.165404
	EN	12.9288	0.184737
Origin of proteinogenic amino acid.
		total	direct incorporation	de novo synthetized from		Arg, NH4 Gln contribution
				Arg, Gln,NH4	others aa
Valine	N1/4	176.951	54.1736	45.963	76.8145	0.37436
	N1/2	247.345	94.1024	92.0865	61.156	0.60092		Combining 13C and 15N isotope tracer experiments, we can differentiate proteinogenic leucine, valine, isoleucine and threonine originated from direct incorporation of consumed amino acid, de novo synthesis using nitrogen from arginine, glutamine and ammonium or from other amino acids. This allowed to assess the contribution of the 3 most abundant amino acids to the intracellular pool of nitrogen …
	N3/4	299.443	96.4356	136.935	66.0721	0.674534
	EN	325.493	82.366	173.309	69.8183	0.712832
Leucine	N1/4	192.054	149.975	43.2313	-1.15232	1.02738
	N1/2	268.482	161.158	101.11	6.21346	0.942105
	N3/4	325.041	162.716	152.688	9.63747	0.940629
	EN	353.291	140.327	194.928	18.0355	0.915312
Mean		Ala	Gly	Val	Asp	Phe	Leu	Ile	Thr	Ser	Pro	Lys	His	Glu	Arg			Val	Leu
4-15N Arg	N1/4	0.02335	0.069475	0.0129	0.04365	0.01645	0.01215	0.01215	0.057	0.0611	0.1128	0.0101	0.02225	0.06275	0.87505		4-15N Arg	2.28267	2.33345
	N1/2	0.07325	0.08035	0.0548	0.08815	0.0626	0.0546	0.05245	0.0663	0.07585	0.18765	0.0406	0.0467	0.09725	0.9079			13.5545	14.6591
	N3/4	0.0997	0.097475	0.07555	0.1029	0.0791	0.0742	0.07405	0.079875	0.061775	0.22145	0.04675	0.04695	0.09715	0.92815			22.6229	24.1181
	EN	0.12205	0.120575	0.11625	0.14685	0.1161	0.1177	0.11595	0.108875	0.1126	0.2764	0.0713	0.0532	0.1591	0.9404			37.8386	41.5823
2-15N Gln	N1/4	0.2744	0.3134	0.20515	0.35375	0.3102	0.1762	0.2239	0.2745	0.306125	0.0098	0.0902	0.044	0.41805	0.1293		2-15N Gln	36.3015	33.8399
	N1/2	0.25285	0.282675	0.2072	0.3342	0.2986	0.20455	0.2403	0.2541	0.25775	0.0411	0.13245	0.0772	0.3734	0.12785			51.2499	54.9179
	N3/4	0.235	0.267175	0.2176	0.32735	0.2859	0.2198	0.24465	0.2438	0.2567	0.0438	0.13825	0.0838	0.364	0.1277			65.1588	71.444
	EN	0.2177	0.250525	0.2149	0.3066	0.263	0.21815	0.23555	0.2242	0.237925	0.0442	0.13615	0.0803	0.32725	0.1275			69.9485	77.0704
15N NH4+	N1/4	0.06545	0.1077	0.0417	0.09715	0.0626	0.03675	0.04405	0.094325	0.100575	0.004	0.03205	0.02475	0.1155	0.1288		15N NH4+	7.37886	7.05797
	N1/2	0.15215	0.174775	0.1103	0.20325	0.16865	0.11745	0.1283	0.157025	0.17525	0.0388	0.10105	0.054	0.19865	0.12535			27.2821	31.5332
	N3/4	0.1796	0.208325	0.16415	0.24015	0.2095	0.17575	0.1867	0.1953	0.216075	0.0383	0.12265	0.05715	0.2057	0.1262			49.1536	57.126
	EN	0.19575	0.22485	0.2013	0.2724	0.2293	0.2159	0.21435	0.22	0.203425	0.0431	0.1387	0.0625	0.2555	0.1314			65.5218	76.2755
Proteinogenic amino acids concentration (mgN.L-1).
				Val			Leu
	N1/4			0.176951			0.192054
	N1/2			0.247345			0.268482
	N3/4			0.299443			0.325041
	EN			0.325493			0.353291
